# Supplementary material for: Integrated analysis of the relationship between metabolic pathways and immune infiltration in rheumatoid arthritis
Source: Front Immunol. 2025 Dec 12;16:1679356. doi: 10.3389/fimmu.2025.1679356 (PMC12741155; doi:10.3389/fimmu.2025.1679356)
Supplement: Supplementary file 2 [file Table1.xlsx]

## Sheet: S1
No.	Tissue	GEO	Experiment Type	GPL	Samples	Publication	Website
1	synovial tissue	GSE89408	Expression profiling by high throughput sequencing	GPL11154	RA:152/Control:28	Walsh AM, Wechalekar MD, Guo Y, Yin X et al. Triple DMARD treatment in early rheumatoid arthritis modulates synovial T cell activation and plasmablast/plasma cell differentiation pathways. PLoS One 2017;12(9):e0183928.	https://www.ncbi.nlm.nih.gov/geo/query/acc.cgi?acc=GSE89408
2	synovium	GSE77298	Expression profiling by array	GPL570	RA:16/Control:7	Broeren MG, de Vries M, Bennink MB, Arntz OJ et al. Disease-Regulated Gene Therapy with Anti-Inflammatory Interleukin-10 Under the Control of the CXCL10 Promoter for the Treatment of Rheumatoid Arthritis. Hum Gene Ther 2016 Mar;27(3):244-54.	https://www.ncbi.nlm.nih.gov/geo/query/acc.cgi?acc=GSE77298
3	whole blood	GSE93272	Expression profiling by array	GPL570	RA:40/Control:35	Tasaki S, Suzuki K, Kassai Y, Takeshita M et al. Multi-omics monitoring of drug response in rheumatoid arthritis in pursuit of molecular remission. Nat Commun 2018 Jul 16;9(1):2755.	https://www.ncbi.nlm.nih.gov/geo/query/acc.cgi?acc=GSE93272
4	whole blood	GSE45291	Expression profiling by array	GPL13158	RA:493/Control:20	Bienkowska J, Allaire N, Thai A, Goyal J, Plavina T, Nirula A, Weaver M, Newman C, Petri M, Beckman E, Browning JL. Lymphotoxin-LIGHT pathway regulates the interferon signature in rheumatoid arthritis. PLoS One. 2014 Nov 18;9(11):e112545.	https://www.ncbi.nlm.nih.gov/geo/query/acc.cgi?acc=GSE45291
5	Immune cells	GSE93776	Expression profiling by array	GPL570	RA:83/Control:90	Tasaki S, Suzuki K, Kassai Y, Takeshita M et al. Multi-omics monitoring of drug response in rheumatoid arthritis in pursuit of molecular remission. Nat Commun 2018 Jul 16;9(1):2755.	https://www.ncbi.nlm.nih.gov/geo/query/acc.cgi?acc=GSE93776
6	PBMCs		Single-cell RNA sequencing		RA:18/Control:18	Binvignat M, Miao BY, Wibrand C, et al. Single-cell RNA-Seq analysis reveals cell subsets and gene signatures associated with rheumatoid arthritis disease activity. JCI Insight. 2024;9(16):e178499.	https://cellxgene.cziscience.com/collections/e1a9ca56-f2ee-435d-980a-4f49ab7a952b
7	synovial fibroblasts	GSE109449	Expression profiling by high throughput sequencing	GPL18573	RA:2	Mizoguchi F, Slowikowski K, Wei K, Marshall JL et al. Functionally distinct disease-associated fibroblast subsets in rheumatoid arthritis. Nat Commun 2018 Feb 23;9(1):789.	https://www.ncbi.nlm.nih.gov/geo/query/acc.cgi?acc=GSE109449

## Sheet: S2
symbol	Pathway
SLC3A2	Amino acid
GOT1	Amino acid
GOT2	Amino acid
ACAD8	Amino acid
ACADSB	Amino acid
NDUFAB1	Amino acid
ASPA	Amino acid
AGXT2	Amino acid
GPT	Amino acid
ARG2	Amino acid
ARG1	Amino acid
ASL	Amino acid
ASNS	Amino acid
ASS1	Amino acid
SAT1	Amino acid
TAT	Amino acid
BCAT2	Amino acid
BCAT1	Amino acid
BCKDK	Amino acid
BHMT	Amino acid
BBOX1	Amino acid
CBS	Amino acid
CNDP2	Amino acid
CTH	Amino acid
CPS1	Amino acid
CRYM	Amino acid
CSAD	Amino acid
CDO1	Amino acid
HIBADH	Amino acid
ALDH7A1	Amino acid
AMD1	Amino acid
HDC	Amino acid
ODC1	Amino acid
DDC	Amino acid
ALDH9A1	Amino acid
GLUD1	Amino acid
GLUD2	Amino acid
QDPR	Amino acid
SLC25A10	Amino acid
DLD	Amino acid
DBH	Amino acid
SHFM1	Amino acid
FAH	Amino acid
IL4I1	Amino acid
FOLH1	Amino acid
FTCD	Amino acid
GAMT	Amino acid
GATM	Amino acid
GCDH	Amino acid
GCSH	Amino acid
GLDC	Amino acid
AMT	Amino acid
CGA	Amino acid
GNMT	Amino acid
GLUL	Amino acid
GLS	Amino acid
GLS2	Amino acid
SHMT1	Amino acid
GCLM	Amino acid
GCLC	Amino acid
HAO1	Amino acid
HSD17B10	Amino acid
HGD	Amino acid
HNMT	Amino acid
HPD	Amino acid
HAL	Amino acid
UROC1	Amino acid
IDO1	Amino acid
INMT	Amino acid
DIO3	Amino acid
IVD	Amino acid
GCAT	Amino acid
CKB	Amino acid
CKM	Amino acid
CKMT2	Amino acid
CKMT1A	Amino acid
KYNU	Amino acid
SLC7A5	Amino acid
LIAS	Amino acid
LIPT1	Amino acid
GSTZ1	Amino acid
SLC45A2	Amino acid
AIMP1	Amino acid
AIMP2	Amino acid
EEF1E1	Amino acid
MCCC1	Amino acid
MCCC2	Amino acid
MTR	Amino acid
MAT1A	Amino acid
ALDH6A1	Amino acid
MTAP	Amino acid
MTRR	Amino acid
NAALAD2	Amino acid
NNMT	Amino acid
NQO1	Amino acid
OAT	Amino acid
OAZ2	Amino acid
OAZ3	Amino acid
OAZ1	Amino acid
DBT	Amino acid
BCKDHA	Amino acid
BCKDHB	Amino acid
AZIN1	Amino acid
SLC25A21	Amino acid
OGDH	Amino acid
DLST	Amino acid
DLAT	Amino acid
PDHA1	Amino acid
PDHB	Amino acid
PDHX	Amino acid
SLC25A15	Amino acid
SLC25A2	Amino acid
OTC	Amino acid
DAO	Amino acid
DDO	Amino acid
PAH	Amino acid
PCBD1	Amino acid
PNMT	Amino acid
PAPSS1	Amino acid
PYCR1	Amino acid
PRODH	Amino acid
PSMC5	Amino acid
PSMA8	Amino acid
ALDH4A1	Amino acid
OCA2	Amino acid
RPS4Y2	Amino acid
SLC6A7	Amino acid
SLC6A8	Amino acid
SLC6A11	Amino acid
SLC6A12	Amino acid
AHCY	Amino acid
SECISBP2	Amino acid
EEFSEC	Amino acid
PHGDH	Amino acid
PSPH	Amino acid
PSAT1	Amino acid
SLC5A5	Amino acid
AANAT	Amino acid
PIPOX	Amino acid
AGMAT	Amino acid
SRM	Amino acid
SMS	Amino acid
AGXT	Amino acid
SQRDL	Amino acid
SUOX	Amino acid
DARS	Amino acid
EPRS	Amino acid
IARS	Amino acid
KARS	Amino acid
MARS	Amino acid
QARS	Amino acid
RARS	Amino acid
SARS	Amino acid
TDO2	Amino acid
SERINC3	Amino acid
SERINC1	Amino acid
ACAT1	Amino acid
TST	Amino acid
TMLHE	Amino acid
TXNRD1	Amino acid
TSHB	Amino acid
TYRP1	Amino acid
DCT	Amino acid
TYR	Amino acid
PSMD14	Amino acid
NAGS	Amino acid
HIBCH	Amino acid
AASS	Amino acid
AADAT	Amino acid
KMO	Amino acid
ACMSD	Amino acid
RPS10	Amino acid
RPS11	Amino acid
RPS12	Amino acid
RPS13	Amino acid
RPS14	Amino acid
RPS15	Amino acid
RPS16	Amino acid
RPS17	Amino acid
RPS18	Amino acid
RPS19	Amino acid
RPS15A	Amino acid
RPS2	Amino acid
RPS20	Amino acid
RPS21	Amino acid
RPS23	Amino acid
RPS24	Amino acid
RPS25	Amino acid
RPS26	Amino acid
RPS27	Amino acid
RPS27A	Amino acid
RPS28	Amino acid
RPS29	Amino acid
RPS3	Amino acid
FAU	Amino acid
RPS3A	Amino acid
RPS4X	Amino acid
RPS4Y1	Amino acid
RPS5	Amino acid
RPS6	Amino acid
RPS7	Amino acid
RPS8	Amino acid
RPS9	Amino acid
RPSA	Amino acid
RPLP0	Amino acid
RPLP1	Amino acid
RPLP2	Amino acid
RPL10	Amino acid
RPL10A	Amino acid
RPL11	Amino acid
RPL12	Amino acid
RPL13	Amino acid
RPL13A	Amino acid
RPL14	Amino acid
RPL15	Amino acid
RPL17	Amino acid
RPL18	Amino acid
RPL18A	Amino acid
RPL19	Amino acid
RPL21	Amino acid
RPL22	Amino acid
RPL23	Amino acid
RPL23A	Amino acid
RPL24	Amino acid
RPL26	Amino acid
RPL26L1	Amino acid
RPL27	Amino acid
RPL27A	Amino acid
RPL28	Amino acid
RPL29	Amino acid
RPL3	Amino acid
RPL3L	Amino acid
RPL30	Amino acid
RPL31	Amino acid
RPL32	Amino acid
RPL34	Amino acid
RPL35	Amino acid
RPL35A	Amino acid
RPL36	Amino acid
RPL37	Amino acid
RPL37A	Amino acid
RPL38	Amino acid
RPL39	Amino acid
RPL4	Amino acid
UBA52	Amino acid
RPL41	Amino acid
RPL36A	Amino acid
RPL5	Amino acid
RPL6	Amino acid
RPL7	Amino acid
RPL7A	Amino acid
RPL8	Amino acid
RPL9	Amino acid
AUH	Amino acid
PSMC1	Amino acid
PSMC4	Amino acid
PSMC2	Amino acid
PSMC3	Amino acid
PSMC6	Amino acid
PSMA1	Amino acid
PSMA2	Amino acid
PSMA3	Amino acid
PSMA4	Amino acid
PSMA5	Amino acid
PSMA6	Amino acid
PSMA7	Amino acid
PSMB1	Amino acid
PSMB2	Amino acid
PSMB3	Amino acid
PSMB4	Amino acid
PSMB5	Amino acid
PSMB6	Amino acid
PSMB7	Amino acid
PSMB8	Amino acid
PSMB9	Amino acid
PSMB10	Amino acid
PSMD1	Amino acid
PSMD2	Amino acid
PSMD3	Amino acid
PSMD4	Amino acid
PSMD5	Amino acid
PSMD6	Amino acid
PSMD7	Amino acid
PSMD8	Amino acid
PSMD9	Amino acid
PSMD10	Amino acid
PSMD11	Amino acid
PSMD12	Amino acid
PSMD13	Amino acid
PSME1	Amino acid
PSME2	Amino acid
PSME3	Amino acid
PSMF1	Amino acid
RPL39L	Amino acid
SERINC2	Amino acid
TPH2	Amino acid
PAOX	Amino acid
ADO	Amino acid
GRHPR	Amino acid
CCBL1	Amino acid
ALDH18A1	Amino acid
RPS27L	Amino acid
SMOX	Amino acid
LARS	Amino acid
AFMID	Amino acid
AMDHD1	Amino acid
APIP	Amino acid
ASRGL1	Amino acid
BHMT2	Amino acid
C9orf41	Amino acid
DHTKD1	Amino acid
DUOX1	Amino acid
DUOX2	Amino acid
MRI1	Amino acid
ENOPH1	Amino acid
ETHE1	Amino acid
GADL1	Amino acid
GSR	Amino acid
IDO2	Amino acid
CCBL2	Amino acid
ASPG	Amino acid
ADI1	Amino acid
NMRAL1	Amino acid
PYCR2	Amino acid
PYCRL	Amino acid
PPM1K	Amino acid
PSMB11	Amino acid
PSME4	Amino acid
PSTK	Amino acid
RPL10L	Amino acid
RPL22L1	Amino acid
RPL36AL	Amino acid
SCLY	Amino acid
SEPSECS	Amino acid
CARNS1	Amino acid
LIPT2	Amino acid
SERINC4	Amino acid
SERINC5	Amino acid
PAPSS2	Amino acid
TH	Amino acid
TPO	Amino acid
TPH1	Amino acid
ASMT	Amino acid
DIO1	Amino acid
IYD	Amino acid
GPT2	Amino acid
DIO2	Amino acid
ADC	Amino acid
PPP2R1A	Carbohydrate
PPP2R1B	Carbohydrate
PGD	Carbohydrate
PGLS	Carbohydrate
AAAS	Carbohydrate
GOT1	Carbohydrate
GOT2	Carbohydrate
AKR1A1	Carbohydrate
AKR1B1	Carbohydrate
ALDOA	Carbohydrate
ALDOB	Carbohydrate
ALDOC	Carbohydrate
AMY2B	Carbohydrate
AMY2A	Carbohydrate
AMY1A	Carbohydrate
NAGLU	Carbohydrate
ARSB	Carbohydrate
B3GAT1	Carbohydrate
B3GAT2	Carbohydrate
B3GAT3	Carbohydrate
B3GNT1	Carbohydrate
B3GNT2	Carbohydrate
B3GNT3	Carbohydrate
B4GALT1	Carbohydrate
B4GALT2	Carbohydrate
B4GALT3	Carbohydrate
B4GALT4	Carbohydrate
B4GALT5	Carbohydrate
B4GALT6	Carbohydrate
B4GALT7	Carbohydrate
GLB1	Carbohydrate
GUSB	Carbohydrate
CALM1	Carbohydrate
CD44	Carbohydrate
SLC25A12	Carbohydrate
SLC25A13	Carbohydrate
CRYL1	Carbohydrate
DERA	Carbohydrate
ALDH1A1	Carbohydrate
SORD	Carbohydrate
SLC25A10	Carbohydrate
SLC26A2	Carbohydrate
ENO1	Carbohydrate
ENO3	Carbohydrate
ENO2	Carbohydrate
EXT1	Carbohydrate
EXT2	Carbohydrate
FBP1	Carbohydrate
FBP2	Carbohydrate
PFKFB1	Carbohydrate
PFKFB2	Carbohydrate
PFKFB3	Carbohydrate
PFKFB4	Carbohydrate
FGF21	Carbohydrate
FMOD	Carbohydrate
GAPDH	Carbohydrate
GAPDHS	Carbohydrate
G6PD	Carbohydrate
GPI	Carbohydrate
G6PC	Carbohydrate
GALNS	Carbohydrate
GALK1	Carbohydrate
GALT	Carbohydrate
GALE	Carbohydrate
GCKR	Carbohydrate
AGL	Carbohydrate
GNS	Carbohydrate
GLCE	Carbohydrate
GBE1	Carbohydrate
GYG1	Carbohydrate
GNPDA1	Carbohydrate
GPC1	Carbohydrate
GPC3	Carbohydrate
GPC4	Carbohydrate
GPC5	Carbohydrate
GPC6	Carbohydrate
SLC2A1	Carbohydrate
SLC2A2	Carbohydrate
SLC2A3	Carbohydrate
SLC2A4	Carbohydrate
SLC2A5	Carbohydrate
GYG2	Carbohydrate
GYS1	Carbohydrate
GYS2	Carbohydrate
HAS1	Carbohydrate
HAS2	Carbohydrate
HAS3	Carbohydrate
HEXA	Carbohydrate
HEXB	Carbohydrate
HMMR	Carbohydrate
NDST1	Carbohydrate
NDST2	Carbohydrate
HK1	Carbohydrate
HK2	Carbohydrate
HK3	Carbohydrate
HYAL2	Carbohydrate
IDS	Carbohydrate
IDUA	Carbohydrate
NUP160	Carbohydrate
PFKM	Carbohydrate
PFKL	Carbohydrate
PFKP	Carbohydrate
PRKACA	Carbohydrate
PRKACB	Carbohydrate
PRKACG	Carbohydrate
KERA	Carbohydrate
KHK	Carbohydrate
PHKA1	Carbohydrate
PHKA2	Carbohydrate
PHKB	Carbohydrate
PHKG1	Carbohydrate
PHKG2	Carbohydrate
PRPS1	Carbohydrate
PRPS2	Carbohydrate
PRPS1L1	Carbohydrate
PKLR	Carbohydrate
LALBA	Carbohydrate
LCT	Carbohydrate
LUM	Carbohydrate
GAA	Carbohydrate
MAN2B1	Carbohydrate
MAN2B2	Carbohydrate
MAN2C1	Carbohydrate
SLC25A11	Carbohydrate
MANBA	Carbohydrate
MDH1	Carbohydrate
MDH2	Carbohydrate
MGAM	Carbohydrate
OGN	Carbohydrate
ABCC5	Carbohydrate
NUP107	Carbohydrate
NUP153	Carbohydrate
NUP214	Carbohydrate
SLC9A1	Carbohydrate
NUP37	Carbohydrate
NUP43	Carbohydrate
NUP50	Carbohydrate
NUP62	Carbohydrate
NUP88	Carbohydrate
OMD	Carbohydrate
PPP2CA	Carbohydrate
PPP2CB	Carbohydrate
HSPG2	Carbohydrate
ACAN	Carbohydrate
NCAN	Carbohydrate
VCAN	Carbohydrate
PGK1	Carbohydrate
PGK2	Carbohydrate
PGM1	Carbohydrate
BGN	Carbohydrate
DCN	Carbohydrate
PYGL	Carbohydrate
PYGM	Carbohydrate
PYGB	Carbohydrate
PGAM1	Carbohydrate
PGAM2	Carbohydrate
BPGM	Carbohydrate
PCK1	Carbohydrate
PCK2	Carbohydrate
PAPSS1	Carbohydrate
PRELP	Carbohydrate
PC	Carbohydrate
RAE1	Carbohydrate
RANBP2	Carbohydrate
RPIA	Carbohydrate
SLC26A1	Carbohydrate
SDC1	Carbohydrate
SDC2	Carbohydrate
SDC3	Carbohydrate
SDC4	Carbohydrate
ST3GAL1	Carbohydrate
ST3GAL2	Carbohydrate
ST3GAL4	Carbohydrate
ST3GAL3	Carbohydrate
SLC5A1	Carbohydrate
SLC5A2	Carbohydrate
SLC5A3	Carbohydrate
SLC5A4	Carbohydrate
SGSH	Carbohydrate
SI	Carbohydrate
TALDO1	Carbohydrate
TKT	Carbohydrate
TPR	Carbohydrate
TREH	Carbohydrate
SLC25A1	Carbohydrate
NUP155	Carbohydrate
RPS27A	Carbohydrate
UBA52	Carbohydrate
CHIA	Carbohydrate
CHIT1	Carbohydrate
NUP133	Carbohydrate
NUP54	Carbohydrate
NUPL1	Carbohydrate
RPE	Carbohydrate
TPI1	Carbohydrate
AGRN	Carbohydrate
DCXR	Carbohydrate
EPM2A	Carbohydrate
KIAA1199	Carbohydrate
NUP205	Carbohydrate
NHLRC1	Carbohydrate
NUP93	Carbohydrate
NUP98	Carbohydrate
BCAN	Carbohydrate
SLC45A3	Carbohydrate
STAB2	Carbohydrate
SEH1L	Carbohydrate
ST3GAL6	Carbohydrate
NUPL2	Carbohydrate
NUP85	Carbohydrate
NUP35	Carbohydrate
ADPGK	Carbohydrate
B3GNT4	Carbohydrate
B3GNT7	Carbohydrate
B3GALT6	Carbohydrate
CSGALNACT1	Carbohydrate
CSGALNACT2	Carbohydrate
CHPF2	Carbohydrate
CHSY1	Carbohydrate
CHPF	Carbohydrate
CHSY3	Carbohydrate
CHST1	Carbohydrate
CHST2	Carbohydrate
CHST3	Carbohydrate
CHST5	Carbohydrate
CHST6	Carbohydrate
CHST7	Carbohydrate
CHST9	Carbohydrate
CHST11	Carbohydrate
CHST12	Carbohydrate
CHST13	Carbohydrate
CHST14	Carbohydrate
CSPG4	Carbohydrate
CSPG5	Carbohydrate
DSEL	Carbohydrate
DSE	Carbohydrate
GLB1L	Carbohydrate
GLYCTK	Carbohydrate
GPC2	Carbohydrate
SLC2A14	Carbohydrate
HS6ST1	Carbohydrate
HS6ST2	Carbohydrate
HS6ST3	Carbohydrate
HGSNAT	Carbohydrate
HPSE2	Carbohydrate
HPSE	Carbohydrate
HS2ST1	Carbohydrate
HYAL1	Carbohydrate
HYAL3	Carbohydrate
LYVE1	Carbohydrate
NDST3	Carbohydrate
NDST4	Carbohydrate
NUP188	Carbohydrate
HS3ST1	Carbohydrate
HS3ST2	Carbohydrate
HS3ST3A1	Carbohydrate
HS3ST3B1	Carbohydrate
HS3ST4	Carbohydrate
HS3ST5	Carbohydrate
HS3ST6	Carbohydrate
PGM2	Carbohydrate
NUP210	Carbohydrate
PPP1R3C	Carbohydrate
RSC1A1	Carbohydrate
SLC35B2	Carbohydrate
SLC35B3	Carbohydrate
SLC35D2	Carbohydrate
SLC5A10	Carbohydrate
CHST15	Carbohydrate
UST	Carbohydrate
XYLB	Carbohydrate
XYLT1	Carbohydrate
XYLT2	Carbohydrate
G6PC2	Carbohydrate
G6PC3	Carbohydrate
SLC5A9	Carbohydrate
GNPDA2	Carbohydrate
POM121	Carbohydrate
POM121C	Carbohydrate
SLC37A4	Carbohydrate
PAPSS2	Carbohydrate
GCK	Carbohydrate
PPP2R5D	Carbohydrate
UGP2	Carbohydrate
UBC	Carbohydrate
UBB	Carbohydrate
PPP2R1A	Energy
PPP2R1B	Energy
ADRA2A	Energy
PRKAA2	Energy
PRKAB2	Energy
PRKAG2	Energy
ACLY	Energy
CHRM3	Energy
SLC25A4	Energy
SLC25A5	Energy
SLC25A6	Energy
ADIPOQ	Energy
ARL2	Energy
CACNA1A	Energy
CACNA1E	Energy
CACNB2	Energy
CACNB3	Energy
ACACB	Energy
ADCY1	Energy
ADCY2	Energy
ADCY3	Energy
ADCY4	Energy
ADCY5	Energy
ADCY6	Energy
ADCY7	Energy
ADCY8	Energy
ADCY9	Energy
PFKFB1	Energy
FASN	Energy
GNA11	Energy
GNA14	Energy
GNA15	Energy
GNAS	Energy
GNB1	Energy
GNB2	Energy
GNB3	Energy
GNB4	Energy
GNGT1	Energy
GNG3	Energy
GNG4	Energy
GNG5	Energy
GNG7	Energy
GNG8	Energy
GNG10	Energy
GNG11	Energy
GNG12	Energy
GNG13	Energy
GNGT2	Energy
GNAI1	Energy
GNAI2	Energy
GNAQ	Energy
GCGR	Energy
GCG	Energy
FFAR1	Energy
SLC2A1	Energy
SLC2A2	Energy
INS	Energy
ITPR3	Energy
KCNJ11	Energy
PRKAR1A	Energy
PRKAR1B	Energy
PRKAR2A	Energy
PRKAR2B	Energy
PRKACA	Energy
PRKACB	Energy
PRKACG	Energy
PRKCA	Energy
PKLR	Energy
MARCKS	Energy
MLX	Energy
PPP2CA	Energy
PPP2CB	Energy
PLCB1	Energy
PLCB2	Energy
PLCB3	Energy
AGPAT1	Energy
RAP1A	Energy
AHCYL1	Energy
STK11	Energy
SYT5	Energy
TALDO1	Energy
TKT	Energy
VAMP2	Energy
MLXIPL	Energy
ADIPOR1	Energy
ADIPOR2	Energy
GNG2	Energy
ADRA2C	Energy
CACNA2D2	Energy
ARL2BP	Energy
CACNA1C	Energy
GLP1R	Energy
AKAP5	Energy
KCNS3	Energy
IQGAP1	Energy
KCNB1	Energy
KCNG2	Energy
GNB5	Energy
RAPGEF3	Energy
SNAP25	Energy
STXBP1	Energy
CACNA1D	Energy
ABCC8	Energy
ACACA	Energy
ITPR2	Energy
ITPR1	Energy
PPP2R5D	Energy
STX1A	Energy
RAPGEF4	Energy
KCNC2	Energy
HSD3B1	Lipid
HSD3B2	Lipid
AP2A1	Lipid
AP2A2	Lipid
AP2B1	Lipid
AP2M1	Lipid
A2M	Lipid
AP2S1	Lipid
PRKAA2	Lipid
PRKAB2	Lipid
PRKAG2	Lipid
ABCB11	Lipid
ABCA1	Lipid
ABCG5	Lipid
ABCG8	Lipid
DBI	Lipid
ACADL	Lipid
ACADM	Lipid
ACADS	Lipid
ACADVL	Lipid
ACHE	Lipid
ACLY	Lipid
SCD	Lipid
NDUFAB1	Lipid
AGPS	Lipid
PLIN2	Lipid
FDXR	Lipid
FDX1	Lipid
GLA	Lipid
AHR	Lipid
AKR1C1	Lipid
AKR1C2	Lipid
AKR1C3	Lipid
AKR1C4	Lipid
AKR1D1	Lipid
ALB	Lipid
AKR1B1	Lipid
ABCD1	Lipid
AMACR	Lipid
AGT	Lipid
ANGPTL3	Lipid
ANGPTL4	Lipid
APOA1	Lipid
APOA2	Lipid
APOA4	Lipid
APOB	Lipid
APOC1	Lipid
APOC2	Lipid
APOC3	Lipid
APOC4	Lipid
APOE	Lipid
APOF	Lipid
ACER3	Lipid
LPA	Lipid
ARF1	Lipid
ARF3	Lipid
ARNT2	Lipid
ARNT	Lipid
ARSA	Lipid
ARSB	Lipid
ARSD	Lipid
ARSE	Lipid
ARSF	Lipid
ASAH1	Lipid
SMPD1	Lipid
ACOT7	Lipid
CEL	Lipid
BDH1	Lipid
GLB1	Lipid
BHMT	Lipid
BMX	Lipid
CYP11A1	Lipid
CYP39A1	Lipid
ACOT12	Lipid
CRAT	Lipid
B4GALNT1	Lipid
ACOX1	Lipid
ACOX2	Lipid
ACOX3	Lipid
CAV1	Lipid
NFYB	Lipid
CREBBP	Lipid
CD36	Lipid
CDS1	Lipid
CDS2	Lipid
UGCG	Lipid
CETP	Lipid
ACOT9	Lipid
CCNC	Lipid
UGT8	Lipid
BCHE	Lipid
CIDEA	Lipid
CLOCK	Lipid
CPNE1	Lipid
CPNE3	Lipid
CPNE6	Lipid
CPNE7	Lipid
ACACB	Lipid
POMC	Lipid
CLPS	Lipid
COQ3	Lipid
COQ6	Lipid
COQ7	Lipid
CYP1A1	Lipid
CYP1A2	Lipid
CYP1B1	Lipid
CYP27A1	Lipid
CYP46A1	Lipid
CYP4B1	Lipid
CYP4A11	Lipid
CYP51A1	Lipid
CYP7A1	Lipid
CYP7B1	Lipid
CYP8B1	Lipid
CYP2C8	Lipid
CYP2C9	Lipid
CYP2C19	Lipid
CYP4F2	Lipid
CYP4F3	Lipid
CYP4F11	Lipid
CYP2J2	Lipid
CYP11B1	Lipid
CYP11B2	Lipid
CYP21A2	Lipid
CPT1A	Lipid
CPT2	Lipid
CYP17A1	Lipid
CPT1B	Lipid
CYP19A1	Lipid
MED17	Lipid
MED7	Lipid
SPTLC3	Lipid
FITM2	Lipid
CTGF	Lipid
PCYT1A	Lipid
PCYT1B	Lipid
MID1IP1	Lipid
ALDH7A1	Lipid
DAB1	Lipid
GNPAT	Lipid
MLYCD	Lipid
DECR1	Lipid
DGAT1	Lipid
ALDH3B1	Lipid
ALDH3B2	Lipid
HSD17B1	Lipid
HSD17B2	Lipid
HSD17B3	Lipid
HSD17B4	Lipid
HSD17B8	Lipid
DHCR7	Lipid
CBR1	Lipid
DHCR24	Lipid
HSD11B1	Lipid
HSD11B2	Lipid
EBP	Lipid
HADHA	Lipid
HADHB	Lipid
ECHS1	Lipid
EHHADH	Lipid
ETNK1	Lipid
ETNK2	Lipid
ELOVL1	Lipid
ELOVL2	Lipid
ELOVL3	Lipid
ELOVL4	Lipid
MVD	Lipid
TM7SF2	Lipid
SQLE	Lipid
LSS	Lipid
ESRRA	Lipid
FAAH	Lipid
FABP4	Lipid
FABP7	Lipid
FABP5	Lipid
FABP3	Lipid
FABP2	Lipid
FABP1	Lipid
FASN	Lipid
FDFT1	Lipid
FGF21	Lipid
ALOX5AP	Lipid
FDPS	Lipid
CIDEC	Lipid
FURIN	Lipid
KDSR	Lipid
FYN	Lipid
PIKFYVE	Lipid
G0S2	Lipid
GALC	Lipid
GGPS1	Lipid
GGT1	Lipid
GGT5	Lipid
GK2	Lipid
GBA	Lipid
CGA	Lipid
GLIPR1	Lipid
GK	Lipid
GLTP	Lipid
GPD1	Lipid
GPD2	Lipid
PNPLA4	Lipid
GPX1	Lipid
GPX2	Lipid
GPX4	Lipid
TECR	Lipid
HAO2	Lipid
HADH	Lipid
ALAS1	Lipid
HEXA	Lipid
HEXB	Lipid
HMGCS2	Lipid
HMGCS1	Lipid
HACL1	Lipid
HRASLS5	Lipid
HRASLS	Lipid
HRASLS2	Lipid
PLA2G16	Lipid
EPHX2	Lipid
IDH1	Lipid
IDI1	Lipid
IDI2	Lipid
FABP6	Lipid
KPNB1	Lipid
INSIG1	Lipid
PRKACA	Lipid
PRKACB	Lipid
PRKACG	Lipid
CSNK1G2	Lipid
CSNK2A2	Lipid
CSNK2B	Lipid
GPCPD1	Lipid
CHKB	Lipid
CHKA	Lipid
MVK	Lipid
PRKD1	Lipid
PRKD3	Lipid
PRKD2	Lipid
PTGR1	Lipid
LTC4S	Lipid
LCAT	Lipid
SPTLC1	Lipid
SPTLC2	Lipid
ACSL1	Lipid
ACSL3	Lipid
ACSL4	Lipid
ACSL5	Lipid
ACSL6	Lipid
LDLR	Lipid
VLDLR	Lipid
LIPA	Lipid
PNLIPRP1	Lipid
LIPG	Lipid
LIPF	Lipid
LIPC	Lipid
LPL	Lipid
PNLIP	Lipid
LIPE	Lipid
LTA4H	Lipid
ALOX15	Lipid
ALOX5	Lipid
ALOX12	Lipid
ALOX12B	Lipid
LPIN1	Lipid
LPIN2	Lipid
LPIN3	Lipid
LHB	Lipid
ALOX15B	Lipid
DMGDH	Lipid
ME1	Lipid
SLC25A20	Lipid
DPEP1	Lipid
ABCB4	Lipid
MED6	Lipid
STARD3NL	Lipid
MAPKAPK2	Lipid
STARD3	Lipid
ABCC1	Lipid
ABCC3	Lipid
MBTPS1	Lipid
MBTPS2	Lipid
MTM1	Lipid
MTTP	Lipid
MTMR1	Lipid
MTMR2	Lipid
MTMR3	Lipid
MTMR6	Lipid
MTMR7	Lipid
MUT	Lipid
NCOA2	Lipid
NEU1	Lipid
NEU2	Lipid
NEU3	Lipid
TRIB3	Lipid
SCP2	Lipid
NPAS2	Lipid
NPC1	Lipid
NPC2	Lipid
NR1D1	Lipid
NRF1	Lipid
NR1H2	Lipid
NSDHL	Lipid
SMPD2	Lipid
SLC10A2	Lipid
SLC10A1	Lipid
CROT	Lipid
OSBPL1A	Lipid
OSBPL2	Lipid
OSBPL3	Lipid
OSBPL5	Lipid
OSBPL6	Lipid
OSBPL7	Lipid
OSBPL8	Lipid
OSBPL9	Lipid
OSBPL10	Lipid
OSBP	Lipid
PIK3CA	Lipid
PIK3CB	Lipid
PIK3CD	Lipid
PIK3CG	Lipid
EP300	Lipid
PIK3R3	Lipid
PIK3R1	Lipid
PIK3R2	Lipid
PLA2G1B	Lipid
PLA2G3	Lipid
PLA2G4A	Lipid
PLA2G5	Lipid
PLA2G6	Lipid
PLA2G2A	Lipid
PLA2G2D	Lipid
PLA2G2E	Lipid
PLA2G2F	Lipid
PLA2G10	Lipid
PLA2G12A	Lipid
PHYH	Lipid
PCCA	Lipid
PCCB	Lipid
PCSK5	Lipid
STARD10	Lipid
PCYT2	Lipid
P4HB	Lipid
PEMT	Lipid
HPGDS	Lipid
HPGD	Lipid
PTGS1	Lipid
PTGS2	Lipid
PTGDS	Lipid
PI4KA	Lipid
PIP4K2A	Lipid
CDIPT	Lipid
PIK3C2B	Lipid
PIK3C2G	Lipid
AGPAT1	Lipid
AGPAT2	Lipid
AGPAT3	Lipid
AGPAT4	Lipid
AGPAT5	Lipid
PLD2	Lipid
PLIN1	Lipid
GPAM	Lipid
PLTP	Lipid
SLC25A17	Lipid
PMVK	Lipid
ACOT13	Lipid
PON1	Lipid
PON2	Lipid
PON3	Lipid
PPP1CA	Lipid
PPP1CB	Lipid
PPP1CC	Lipid
PPARA	Lipid
PPARD	Lipid
ALPI	Lipid
PCTP	Lipid
PITPNB	Lipid
PPT1	Lipid
PPT2	Lipid
CTSA	Lipid
PTDSS1	Lipid
ACOT8	Lipid
ACOT2	Lipid
PTEN	Lipid
PTGES	Lipid
PTGIS	Lipid
PTPN13	Lipid
RAB14	Lipid
RAB5A	Lipid
RELN	Lipid
RGL1	Lipid
RORA	Lipid
RXRA	Lipid
SLCO1A2	Lipid
SLCO1B1	Lipid
SLCO1B3	Lipid
SEC23A	Lipid
SEC24A	Lipid
SEC24B	Lipid
SEC24C	Lipid
SEC24D	Lipid
SRD5A1	Lipid
GM2A	Lipid
PSAP	Lipid
SAR1B	Lipid
SCAP	Lipid
OXCT1	Lipid
FHL2	Lipid
SOAT1	Lipid
SOAT2	Lipid
SP1	Lipid
SPHK1	Lipid
SPHK2	Lipid
MED21	Lipid
SREBF2	Lipid
STAR	Lipid
STARD4	Lipid
STARD5	Lipid
STARD6	Lipid
STARD7	Lipid
STS	Lipid
SULT2A1	Lipid
MED22	Lipid
SYNJ1	Lipid
SYNJ2	Lipid
MED24	Lipid
THRAP3	Lipid
MED12	Lipid
MED13	Lipid
TBL1XR1	Lipid
TBL1X	Lipid
TEAD1	Lipid
TEAD2	Lipid
TEAD3	Lipid
TEAD4	Lipid
PTGES3	Lipid
TAZ	Lipid
TBXAS1	Lipid
ACOT11	Lipid
THRSP	Lipid
ACAA1	Lipid
ACAT1	Lipid
ACAA2	Lipid
PLIN3	Lipid
RARRES3	Lipid
TPTE	Lipid
TNFRSF21	Lipid
TXNRD1	Lipid
SLC25A1	Lipid
VAPA	Lipid
VAPB	Lipid
HDLBP	Lipid
SLC27A2	Lipid
LPGAT1	Lipid
FIG4	Lipid
YAP1	Lipid
ZDHHC8	Lipid
CDK8	Lipid
RAN	Lipid
RAB4A	Lipid
PLD1	Lipid
LBR	Lipid
MCEE	Lipid
HMGCL	Lipid
PNPLA3	Lipid
AMN	Lipid
CERK	Lipid
TMEM55B	Lipid
CRLS1	Lipid
DDHD1	Lipid
MMAA	Lipid
PI4KB	Lipid
INPP5J	Lipid
PCSK9	Lipid
EPT1	Lipid
SGPL1	Lipid
SH3KBP1	Lipid
INPP5K	Lipid
SIN3A	Lipid
SIN3B	Lipid
MED31	Lipid
SGPP1	Lipid
SGPP2	Lipid
SCARB1	Lipid
SUMF1	Lipid
SUMF2	Lipid
MED20	Lipid
HSD3B7	Lipid
B3GALNT1	Lipid
ARNTL	Lipid
BMP1	Lipid
COL4A3BP	Lipid
CHDH	Lipid
ACOT1	Lipid
ALDH3A2	Lipid
MCAT	Lipid
HMGCR	Lipid
INPP5E	Lipid
MGLL	Lipid
MYLIP	Lipid
PLA2G4C	Lipid
PIP4K2B	Lipid
PLEKHA1	Lipid
PLEKHA2	Lipid
PLEKHA3	Lipid
PLEKHA4	Lipid
PLEKHA5	Lipid
PLEKHA6	Lipid
PPARGC1A	Lipid
PTDSS2	Lipid
ACOT4	Lipid
RUFY1	Lipid
SARDH	Lipid
OLAH	Lipid
SGMS1	Lipid
SGMS2	Lipid
SREBF1	Lipid
ACAT2	Lipid
BAAT	Lipid
THEM4	Lipid
LDLRAP1	Lipid
APOA5	Lipid
PIK3C3	Lipid
PIK3R4	Lipid
CH25H	Lipid
SLC27A5	Lipid
TGS1	Lipid
CSNK2A1	Lipid
CYP4F22	Lipid
MED25	Lipid
MED14	Lipid
MED30	Lipid
MED4	Lipid
AACS	Lipid
ABHD3	Lipid
ABHD4	Lipid
ABHD5	Lipid
ACBD4	Lipid
ACBD5	Lipid
ACBD6	Lipid
ACBD7	Lipid
ACSBG1	Lipid
ACSBG2	Lipid
ACAD10	Lipid
ACAD11	Lipid
ACOT6	Lipid
ACOXL	Lipid
ACSF2	Lipid
ACSF3	Lipid
ACSM3	Lipid
ACSS3	Lipid
NCEH1	Lipid
AGK	Lipid
ANKRD1	Lipid
ARSG	Lipid
ARSH	Lipid
ARSI	Lipid
ARSJ	Lipid
ARSK	Lipid
ARV1	Lipid
ACER2	Lipid
ASAH2	Lipid
ACER1	Lipid
AWAT1	Lipid
AWAT2	Lipid
BDH2	Lipid
CARM1	Lipid
CBR4	Lipid
CDK19	Lipid
CEPT1	Lipid
CHD9	Lipid
CHPT1	Lipid
COQ2	Lipid
COQ5	Lipid
COQ9	Lipid
CREB3L3	Lipid
SLC44A1	Lipid
SLC44A2	Lipid
SLC44A3	Lipid
SLC44A4	Lipid
SLC44A5	Lipid
CUBN	Lipid
DDHD2	Lipid
DECR2	Lipid
DEGS1	Lipid
DEGS2	Lipid
DGAT2L6	Lipid
DGAT2	Lipid
HSD17B11	Lipid
HSD17B12	Lipid
HSD17B13	Lipid
HSD17B14	Lipid
PDSS2	Lipid
DPEP2	Lipid
DPEP3	Lipid
PDSS1	Lipid
ELOVL5	Lipid
ELOVL6	Lipid
ELOVL7	Lipid
ENPP6	Lipid
ENPP7	Lipid
CES3	Lipid
ESYT1	Lipid
ESYT2	Lipid
ESYT3	Lipid
FAAH2	Lipid
FABP9	Lipid
FAR1	Lipid
FAR2	Lipid
FADS1	Lipid
FADS2	Lipid
GBA2	Lipid
GDE1	Lipid
GDPD1	Lipid
GDPD3	Lipid
GDPD5	Lipid
GLB1L	Lipid
GLTPD1	Lipid
GPD1L	Lipid
GRHL1	Lipid
GPIHBP1	Lipid
INPP4A	Lipid
INPP4B	Lipid
INSIG2	Lipid
LIPH	Lipid
LIPI	Lipid
LIPJ	Lipid
LIPK	Lipid
LIPM	Lipid
LIPN	Lipid
PNLIPRP3	Lipid
LMF1	Lipid
LMF2	Lipid
LSR	Lipid
LCLAT1	Lipid
MBOAT1	Lipid
MBOAT2	Lipid
LPCAT3	Lipid
MBOAT7	Lipid
MED13L	Lipid
MED10	Lipid
MED11	Lipid
MED18	Lipid
MED19	Lipid
MED28	Lipid
MED29	Lipid
MED9	Lipid
MFSD2A	Lipid
MOGAT1	Lipid
MOGAT2	Lipid
MOGAT3	Lipid
MTF1	Lipid
MTMR4	Lipid
MTMR14	Lipid
NPC1L1	Lipid
SMPD3	Lipid
SMPD4	Lipid
NUDT19	Lipid
NUDT7	Lipid
ORMDL1	Lipid
ORMDL2	Lipid
ORMDL3	Lipid
PIK3C2A	Lipid
PI4K2A	Lipid
PI4K2B	Lipid
PLA2G4D	Lipid
PLA2G4E	Lipid
PLA2G4F	Lipid
LPCAT1	Lipid
LPCAT2	Lipid
PECR	Lipid
PTGES2	Lipid
PHOSPHO1	Lipid
PIK3R5	Lipid
PIK3R6	Lipid
PIP4K2C	Lipid
PIP5K1A	Lipid
PIP5K1B	Lipid
PIP5K1C	Lipid
PITPNM1	Lipid
PITPNM2	Lipid
PITPNM3	Lipid
PLEKHA8	Lipid
PLA1A	Lipid
PLA2R1	Lipid
PLB1	Lipid
PLBD1	Lipid
AGPAT6	Lipid
LPCAT4	Lipid
AGPAT9	Lipid
PLD3	Lipid
PLD4	Lipid
PNPLA2	Lipid
PNPLA5	Lipid
PNPLA6	Lipid
PNPLA7	Lipid
PNPLA8	Lipid
GPAT2	Lipid
ACP6	Lipid
PPM1L	Lipid
PPARGC1B	Lipid
PTPLAD1	Lipid
PTPLAD2	Lipid
PTPMT1	Lipid
PEX11A	Lipid
SLC27A1	Lipid
SLC27A3	Lipid
TECRL	Lipid
SRD5A3	Lipid
SACM1L	Lipid
SCD5	Lipid
INPP5D	Lipid
INPPL1	Lipid
SMARCD3	Lipid
TNFAIP8	Lipid
THEM5	Lipid
TMEM86B	Lipid
TNFAIP8L1	Lipid
TNFAIP8L2	Lipid
TPTE2	Lipid
FITM1	Lipid
VAC14	Lipid
WWTR1	Lipid
PLD6	Lipid
PTGR2	Lipid
CHAT	Lipid
C10orf129	Lipid
AHRR	Lipid
FAM120B	Lipid
HMGCLL1	Lipid
PGS1	Lipid
INPP5F	Lipid
TNFAIP8L3	Lipid
NCOA6	Lipid
CYP4A22	Lipid
FABP12	Lipid
PTPLA	Lipid
PTPLB	Lipid
HDAC3	Lipid
NCOR1	Lipid
MED26	Lipid
CLTA	Lipid
NFYA	Lipid
PCSK6	Lipid
PPARG	Lipid
ABCG1	Lipid
HSD17B7	Lipid
CLTC	Lipid
OCRL	Lipid
ACACA	Lipid
NR1H3	Lipid
NFYC	Lipid
MED1	Lipid
NCOA1	Lipid
MED27	Lipid
CYP2U1	Lipid
TIAM2	Lipid
MED8	Lipid
NR1H4	Lipid
MED15	Lipid
MED23	Lipid
MED16	Lipid
NCOR2	Lipid
NCOA3	Lipid
PISD	Lipid
NEU4	Lipid
AKR1B15	Lipid
NT5C2	Nucleotide
NT5E	Nucleotide
ADA	Nucleotide
ADK	Nucleotide
AGXT2	Nucleotide
AMPD1	Nucleotide
AMPD2	Nucleotide
AMPD3	Nucleotide
APRT	Nucleotide
UPB1	Nucleotide
CAT	Nucleotide
CDA	Nucleotide
DCK	Nucleotide
DCTD	Nucleotide
DGUOK	Nucleotide
DPYD	Nucleotide
DPYS	Nucleotide
ENTPD1	Nucleotide
ENTPD2	Nucleotide
ENTPD3	Nucleotide
ENTPD4	Nucleotide
ENTPD5	Nucleotide
ENTPD6	Nucleotide
GLRX	Nucleotide
GMPR	Nucleotide
GMPR2	Nucleotide
GPX1	Nucleotide
GMPS	Nucleotide
GDA	Nucleotide
HPRT1	Nucleotide
IMPDH1	Nucleotide
IMPDH2	Nucleotide
AK1	Nucleotide
AK2	Nucleotide
AK5	Nucleotide
CMPK1	Nucleotide
GUK1	Nucleotide
TK2	Nucleotide
DTYMK	Nucleotide
NME1	Nucleotide
NME2	Nucleotide
NME4	Nucleotide
NUDT5	Nucleotide
PNP	Nucleotide
PPAT	Nucleotide
GART	Nucleotide
PFAS	Nucleotide
PAICS	Nucleotide
ADSL	Nucleotide
ATIC	Nucleotide
ADSS	Nucleotide
CAD	Nucleotide
UMPS	Nucleotide
DHODH	Nucleotide
RRM1	Nucleotide
RRM2	Nucleotide
TXN	Nucleotide
TXNRD1	Nucleotide
TYMP	Nucleotide
TYMS	Nucleotide
UCK1	Nucleotide
UCK2	Nucleotide
UPP1	Nucleotide
XDH	Nucleotide
TK1	Nucleotide
ITPA	Nucleotide
AK7	Nucleotide
NT5C	Nucleotide
NT5M	Nucleotide
ADSSL1	Nucleotide
UPP2	Nucleotide
NT5C1A	Nucleotide
NT5C1B	Nucleotide
DUT	Nucleotide
NUDT13	Nucleotide
POMP	Nucleotide
NUDT1	Nucleotide
ADAL	Nucleotide
DDX31	Nucleotide
ENTPD7	Nucleotide
ENTPD8	Nucleotide
GSR	Nucleotide
LHPP	Nucleotide
NUDT15	Nucleotide
NUDT16	Nucleotide
CTPS2	Nucleotide
RRM2B	Nucleotide
DCTPP1	Nucleotide
NUDT18	Nucleotide
NUDT9	Nucleotide
ACO2	TCA cycle
NDUFAB1	TCA cycle
ATP5G1	TCA cycle
ATP5G2	TCA cycle
ATP5G3	TCA cycle
ATP5A1	TCA cycle
ATP5B	TCA cycle
ATP5D	TCA cycle
ATP5E	TCA cycle
ATP5F1	TCA cycle
ATP5C1	TCA cycle
ATP5I	TCA cycle
ATP5J2	TCA cycle
ATP5L	TCA cycle
ATP5O	TCA cycle
ATP5H	TCA cycle
ATP5J	TCA cycle
ATP5S	TCA cycle
BSG	TCA cycle
SDHC	TCA cycle
NDUFAF1	TCA cycle
CS	TCA cycle
COX7A2L	TCA cycle
COX5A	TCA cycle
COX5B	TCA cycle
COX6A1	TCA cycle
COX6B1	TCA cycle
COX6C	TCA cycle
COX7B	TCA cycle
COX7C	TCA cycle
COX8A	TCA cycle
COX11	TCA cycle
COX4I1	TCA cycle
CYC1	TCA cycle
CYCS	TCA cycle
SDHA	TCA cycle
SDHB	TCA cycle
SDHD	TCA cycle
DLD	TCA cycle
ETFA	TCA cycle
ETFB	TCA cycle
FH	TCA cycle
IDH3A	TCA cycle
IDH3B	TCA cycle
IDH3G	TCA cycle
IDH2	TCA cycle
LDHA	TCA cycle
LDHB	TCA cycle
LDHC	TCA cycle
LDHAL6B	TCA cycle
GLO1	TCA cycle
LRPPRC	TCA cycle
MDH2	TCA cycle
SLC16A1	TCA cycle
SLC16A8	TCA cycle
SLC16A3	TCA cycle
NDUFA7	TCA cycle
NDUFC2	TCA cycle
NDUFA12	TCA cycle
NDUFB3	TCA cycle
NDUFA6	TCA cycle
NDUFB4	TCA cycle
NDUFA13	TCA cycle
NDUFB6	TCA cycle
NDUFB7	TCA cycle
NDUFB9	TCA cycle
NDUFA2	TCA cycle
NDUFA3	TCA cycle
NDUFB8	TCA cycle
NDUFB10	TCA cycle
NDUFB2	TCA cycle
NDUFC1	TCA cycle
NDUFA1	TCA cycle
NDUFB1	TCA cycle
NDUFS5	TCA cycle
NDUFB5	TCA cycle
NNT	TCA cycle
NDUFS1	TCA cycle
NDUFV1	TCA cycle
NDUFS2	TCA cycle
NDUFA10	TCA cycle
NDUFA9	TCA cycle
NDUFA5	TCA cycle
NDUFS3	TCA cycle
NDUFV2	TCA cycle
NDUFS8	TCA cycle
NDUFS7	TCA cycle
NDUFA4	TCA cycle
NDUFS6	TCA cycle
NDUFV3	TCA cycle
NDUFA8	TCA cycle
NDUFS4	TCA cycle
OGDH	TCA cycle
DLST	TCA cycle
DLAT	TCA cycle
PDHA1	TCA cycle
PDHB	TCA cycle
PDHX	TCA cycle
PDK1	TCA cycle
PDK2	TCA cycle
PDK3	TCA cycle
PDK4	TCA cycle
PDP1	TCA cycle
PDP2	TCA cycle
PPARD	TCA cycle
RXRA	TCA cycle
SUCLA2	TCA cycle
SUCLG2	TCA cycle
SCO1	TCA cycle
SCO2	TCA cycle
SUCLG1	TCA cycle
SURF1	TCA cycle
TRAP1	TCA cycle
UCP1	TCA cycle
UCP2	TCA cycle
SLC25A27	TCA cycle
UQCRC1	TCA cycle
UQCRC2	TCA cycle
UQCRB	TCA cycle
UQCRH	TCA cycle
UQCRFS1	TCA cycle
UQCRQ	TCA cycle
UQCR10	TCA cycle
UQCR11	TCA cycle
ACAD9	TCA cycle
NDUFAF4	TCA cycle
NUBPL	TCA cycle
NDUFB11	TCA cycle
COX18	TCA cycle
TACO1	TCA cycle
LDHAL6A	TCA cycle
NDUFA11	TCA cycle
ECSIT	TCA cycle
NDUFAF3	TCA cycle
COX16	TCA cycle
COX19	TCA cycle
COQ10A	TCA cycle
COQ10B	TCA cycle
D2HGDH	TCA cycle
ADHFE1	TCA cycle
L2HGDH	TCA cycle
NDUFAF2	TCA cycle
TMEM126B	TCA cycle
PDPR	TCA cycle
SLC25A14	TCA cycle
UCP3	TCA cycle
ETFDH	TCA cycle
HAGH	TCA cycle
NT5E	Vitamin cofactor
ABCD4	Vitamin cofactor
AOX1	Vitamin cofactor
AKR1B10	Vitamin cofactor
AKR1C1	Vitamin cofactor
AKR1C3	Vitamin cofactor
AKR1C4	Vitamin cofactor
APOA1	Vitamin cofactor
APOA2	Vitamin cofactor
APOA4	Vitamin cofactor
APOB	Vitamin cofactor
APOC2	Vitamin cofactor
APOC3	Vitamin cofactor
APOE	Vitamin cofactor
APOM	Vitamin cofactor
HLCS	Vitamin cofactor
BST1	Vitamin cofactor
BTD	Vitamin cofactor
MTHFD1	Vitamin cofactor
CD38	Vitamin cofactor
CTRC	Vitamin cofactor
ACACB	Vitamin cofactor
CLPS	Vitamin cofactor
CYP24A1	Vitamin cofactor
CYP27B1	Vitamin cofactor
CYP8B1	Vitamin cofactor
CTRB1	Vitamin cofactor
CYB5A	Vitamin cofactor
SLC25A19	Vitamin cofactor
DHFR	Vitamin cofactor
FASN	Vitamin cofactor
SLC19A1	Vitamin cofactor
FOLR2	Vitamin cofactor
ALDH1L1	Vitamin cofactor
MTHFS	Vitamin cofactor
SLC25A16	Vitamin cofactor
GPHN	Vitamin cofactor
SHMT1	Vitamin cofactor
SHMT2	Vitamin cofactor
GPC1	Vitamin cofactor
GPC3	Vitamin cofactor
GPC4	Vitamin cofactor
GPC5	Vitamin cofactor
GPC6	Vitamin cofactor
GSTO1	Vitamin cofactor
SLC2A1	Vitamin cofactor
SLC2A3	Vitamin cofactor
GIF	Vitamin cofactor
LDLR	Vitamin cofactor
LGMN	Vitamin cofactor
LPL	Vitamin cofactor
PNLIP	Vitamin cofactor
LRP1	Vitamin cofactor
LRP2	Vitamin cofactor
MCCC1	Vitamin cofactor
MCCC2	Vitamin cofactor
MTR	Vitamin cofactor
SLC25A32	Vitamin cofactor
MOCS3	Vitamin cofactor
ABCC1	Vitamin cofactor
MOCS2	Vitamin cofactor
MTHFD2	Vitamin cofactor
MTHFR	Vitamin cofactor
MTRR	Vitamin cofactor
MUT	Vitamin cofactor
QPRT	Vitamin cofactor
COASY	Vitamin cofactor
CYB5R3	Vitamin cofactor
NNMT	Vitamin cofactor
ENPP1	Vitamin cofactor
ENPP2	Vitamin cofactor
ENPP3	Vitamin cofactor
NAMPT	Vitamin cofactor
PCCA	Vitamin cofactor
PCCB	Vitamin cofactor
PDXK	Vitamin cofactor
HSPG2	Vitamin cofactor
PTGS2	Vitamin cofactor
PANK2	Vitamin cofactor
PANK3	Vitamin cofactor
PANK4	Vitamin cofactor
ACP5	Vitamin cofactor
NADK	Vitamin cofactor
PARP4	Vitamin cofactor
PTGIS	Vitamin cofactor
PC	Vitamin cofactor
RBP1	Vitamin cofactor
RBP2	Vitamin cofactor
RBP4	Vitamin cofactor
SDC1	Vitamin cofactor
SDC2	Vitamin cofactor
SDC3	Vitamin cofactor
SDC4	Vitamin cofactor
SLC5A6	Vitamin cofactor
LRP12	Vitamin cofactor
SLC23A1	Vitamin cofactor
SLC23A2	Vitamin cofactor
TCN1	Vitamin cofactor
TCN2	Vitamin cofactor
SLC19A2	Vitamin cofactor
PRSS1	Vitamin cofactor
PRSS3	Vitamin cofactor
TTR	Vitamin cofactor
VNN1	Vitamin cofactor
VNN2	Vitamin cofactor
GC	Vitamin cofactor
LRAT	Vitamin cofactor
AMN	Vitamin cofactor
PARP9	Vitamin cofactor
BCMO1	Vitamin cofactor
BCO2	Vitamin cofactor
GSTO2	Vitamin cofactor
MMAA	Vitamin cofactor
MMAB	Vitamin cofactor
NMNAT1	Vitamin cofactor
NMNAT2	Vitamin cofactor
PNPO	Vitamin cofactor
RDH11	Vitamin cofactor
RFK	Vitamin cofactor
THTPA	Vitamin cofactor
AGRN	Vitamin cofactor
LRP10	Vitamin cofactor
LRP8	Vitamin cofactor
NMNAT3	Vitamin cofactor
PPCS	Vitamin cofactor
TPK1	Vitamin cofactor
VKORC1	Vitamin cofactor
PPCDC	Vitamin cofactor
FLAD1	Vitamin cofactor
NADSYN1	Vitamin cofactor
FPGS	Vitamin cofactor
AASDHPPT	Vitamin cofactor
SLC19A3	Vitamin cofactor
SLC46A1	Vitamin cofactor
CYP2R1	Vitamin cofactor
APOA1BP	Vitamin cofactor
ALDH1L2	Vitamin cofactor
MMADHC	Vitamin cofactor
CD320	Vitamin cofactor
CTRB2	Vitamin cofactor
CUBN	Vitamin cofactor
DHFRL1	Vitamin cofactor
GPC2	Vitamin cofactor
GPIHBP1	Vitamin cofactor
LMBRD1	Vitamin cofactor
MMACHC	Vitamin cofactor
MOCOS	Vitamin cofactor
NFS1	Vitamin cofactor
NUDT12	Vitamin cofactor
PARP10	Vitamin cofactor
PARP14	Vitamin cofactor
PARP16	Vitamin cofactor
PARP6	Vitamin cofactor
PARP8	Vitamin cofactor
PDZD11	Vitamin cofactor
RFT1	Vitamin cofactor
PLB1	Vitamin cofactor
NAPRT1	Vitamin cofactor
SLC22A13	Vitamin cofactor
UBIAD1	Vitamin cofactor
VKORC1L1	Vitamin cofactor
MTHFD2L	Vitamin cofactor
SLC5A8	Vitamin cofactor
CARKD	Vitamin cofactor
MTHFD1L	Vitamin cofactor
ACACA	Vitamin cofactor
PANK1	Vitamin cofactor
MOCS1	Vitamin cofactor

## Sheet: S3
dataset	Metabolism_pathway	logFC	AveExpr	t	P.Value	adj.P.Val	B	sign
GSE89408	Nucleotide	0.357572	-0.00502014	7.17563	1.71665e-11	1.20166e-10	15.6319	***
GSE89408	Amino acid	0.335026	-0.00735758	5.78496	3.07212e-08	1.07524e-07	8.34883	***
GSE89408	TCA cycle	0.393255	-0.0158602	5.26645	3.86216e-07	9.01172e-07	5.90476	***
GSE89408	Energy	-0.173268	-0.0174699	-5.01593	1.23866e-06	2.16766e-06	4.78421	***
GSE89408	Lipid	0.0915108	-0.00537863	2.83179	0.00514516	0.00720322	-3.04754	**
GSE89408	Vitamin cofactor	0.0835738	-0.0134355	2.42109	0.0164466	0.0191877	-4.083	*
GSE89408	Carbohydrate	0.0795337	-0.014951	2.14838	0.0329931	0.0329931	-4.68655	*
GSE93272	TCA cycle	0.263951	-0.0101264	3.92623	0.000188218	0.00131753	0.527857	**
GSE93272	Energy	-0.134127	-0.0010011	-3.6929	0.000415285	0.00139965	-0.201417	**
GSE93272	Amino acid	0.141696	-0.00211297	3.58152	0.000599849	0.00139965	-0.538773	**
GSE93272	Carbohydrate	-0.0640964	0.00331382	-2.46961	0.0157695	0.0275966	-3.4697	*
GSE93272	Nucleotide	0.0688341	-0.00384632	2.12689	0.036674	0.0513436	-4.19176	ns.
GSE93272	Lipid	-0.016199	0.0010031	-0.965729	0.337242	0.393449	-5.89374	ns.
GSE93272	Vitamin cofactor	-0.0106522	-0.00537697	-0.567911	0.571769	0.571769	-6.19102	ns.

## Sheet: S4
	symbol	auc	ci_lower	ci_upper	auc_display	GEO
1	Vitamin cofactor	0.6436	0.5403	0.7469	0.6436 (0.5403-0.7469)	GSE89408
2	TCA cycle	0.7914	0.706	0.8767	0.7914 (0.706-0.8767)	GSE89408
3	Nucleotide	0.8828	0.8346	0.9309	0.8828 (0.8346-0.9309)	GSE89408
4	Lipid	0.6591	0.5467	0.7715	0.6591 (0.5467-0.7715)	GSE89408
5	Energy	0.7794	0.6894	0.8694	0.7794 (0.6894-0.8694)	GSE89408
6	Carbohydrate	0.6403	0.5531	0.7274	0.6403 (0.5531-0.7274)	GSE89408
7	Amino acid	0.8174	0.7422	0.8927	0.8174 (0.7422-0.8927)	GSE89408
8	Vitamin cofactor	0.4674	0.3322	0.6026	0.4674 (0.3322-0.6026)	GSE93272
9	TCA cycle	0.7474	0.6326	0.8622	0.7474 (0.6326-0.8622)	GSE93272
10	Nucleotide	0.6422	0.5133	0.7712	0.6422 (0.5133-0.7712)	GSE93272
11	Lipid	0.5563	0.4256	0.687	0.5563 (0.4256-0.687)	GSE93272
12	Energy	0.7215	0.6067	0.8362	0.7215 (0.6067-0.8362)	GSE93272
13	Carbohydrate	0.6652	0.5425	0.7879	0.6652 (0.5425-0.7879)	GSE93272
14	Amino acid	0.7437	0.627	0.8604	0.7437 (0.627-0.8604)	GSE93272

## Sheet: S5
	symbol
1	TKT
2	DERA
3	RPIA
4	RPEL1
5	RPE
6	TALDO1
7	PRPS2
8	PRPS1L1
9	PRPS1
10	SHPK
11	RBKS
12	G6PD
13	PGM2
14	PGD
15	PGLS
16	PPP2R1A
17	PPP2R1B
18	PPP2CA
19	PPP2CB
20	PPP2R5D
21	PFKFB1
22	PFKFB3
23	PFKFB4
24	PFKFB2
25	PRKACA
26	PRKACB
27	PRKACG
28	PGM2L1
29	BPGM
30	PKM
31	PKLR
32	TPI1
33	HKDC1
34	GCK
35	HK1
36	HK2
37	HK3
38	GNPDA1
39	GNPDA2
40	GAPDHS
41	GAPDH
42	ENO4
43	ENO2
44	ENO3
45	ENO1
46	PGK2
47	PGK1
48	ALDOA
49	ALDOB
50	ALDOC
51	PGAM1
52	PGAM2
53	GPI
54	GCKR
55	NUP98
56	SEH1L
57	NUP107
58	NUP43
59	NUP160
60	NUP37
61	NUP85
62	NUP133
63	SEC13
64	TPR
65	NUP153
66	NUP88
67	NUP188
68	NUP214
69	NDC1
70	NUP210
71	POM121
72	POM121C
73	NUP35
74	NUP93
75	NUP155
76	NUP205
77	RAE1
78	NUP62
79	NUP58
80	NUP54
81	NUP50
82	AAAS
83	RANBP2
84	NUP42
85	ADPGK
86	PFKL
87	PFKM
88	PFKP
89	G6PC2
90	PCK2
91	SLC37A1
92	SLC37A2
93	SLC37A4
94	G6PC1
95	FBP2
96	FBP1
97	PC
98	G6PC3
99	PCK1
100	HAS2
101	HAS1
102	HAS3
103	CEMIP
104	ABCC5
105	HEXB
106	HEXA
107	GUSB
108	HYAL2
109	HMMR
110	STAB2
111	CD44
112	LYVE1
113	SLC9A1
114	CHP1
115	HYAL3
116	HYAL1
117	CHST14
118	DCN
119	BCAN
120	CSPG4
121	NCAN
122	BGN
123	CSPG5
124	VCAN
125	UST
126	DSE
127	DSEL
128	CHSY1
129	CHPF
130	CHSY3
131	CSGALNACT1
132	CSGALNACT2
133	CHST7
134	CHST3
135	CHST11
136	CHST9
137	CHST13
138	CHST12
139	CHPF2
140	CHST15
141	IDS
142	IDUA
143	ARSB
144	B4GALT7
145	GPC2
146	AGRN
147	GPC6
148	GPC3
149	SDC1
150	GPC4
151	SDC2
152	GPC1
153	SDC3
154	HSPG2
155	SDC4
156	GPC5
157	B3GAT3
158	UXS1
159	B3GALT6
160	XYLT2
161	XYLT1
162	B3GAT1
163	B3GAT2
164	SLC35B2
165	SLC35B3
166	SLC26A2
167	SLC26A1
168	PAPSS1
169	PAPSS2
170	HS3ST1
171	HS2ST1
172	SLC35D2
173	GLCE
174	NDST3
175	NDST4
176	NDST1
177	NDST2
178	EXT2
179	EXT1
180	HS3ST4
181	HS3ST3A1
182	HS3ST3B1
183	HS3ST2
184	HS3ST5
185	HS3ST6
186	HS6ST3
187	HS6ST1
188	HS6ST2
189	GLB1L2
190	GLB1L
191	GLB1L3
192	GLB1
193	HPSE
194	SGSH
195	NAGLU
196	HGSNAT
197	HPSE2
198	ACAN
199	FMOD
200	LUM
201	OMD
202	OGN
203	PRELP
204	KERA
205	GALNS
206	GNS
207	CHST1
208	CHST2
209	CHST5
210	CHST6
211	B3GNT2
212	B3GNT7
213	B4GAT1
214	B3GNT4
215	B3GNT3
216	ST3GAL2
217	ST3GAL1
218	ST3GAL4
219	ST3GAL6
220	ST3GAL3
221	B4GALT1
222	B4GALT6
223	B4GALT3
224	B4GALT4
225	B4GALT5
226	B4GALT2
227	LALBA
228	SLC2A1
229	FUT3
230	FUT5
231	FUT6
232	FUT7
233	FUT4
234	FUT9
235	ST6GALNAC6
236	B3GALT4
237	B3GALT1
238	B3GALT2
239	B3GALT5
240	B4GALNT2
241	FUT2
242	RHCE
243	RHD
244	ABO
245	FUT1
246	GALE
247	GALK1
248	GALT
249	GALM
250	AKR1B1
251	PGM1
252	SORD
253	GLYCTK
254	ALDH1A1
255	KHK
256	TKFC
257	CALM1
258	PHKB
259	PHKA1
260	PHKG1
261	PYGB
262	GAA
263	GYG1
264	PYGL
265	GYG2
266	PYGM
267	AKR1E2
268	AGL
269	PHKA2
270	PHKG2
271	PPP1R3C
272	GYS2
273	GBE1
274	GYS1
275	NHLRC1
276	EPM2A
277	UBC
278	UBB
279	UBA52
280	RPS27A
281	UGP2
282	MAN2B1
283	MANBA
284	MAN2B2
285	MAN2C1
286	XYLB
287	CRYL1
288	AKR1A1
289	DCXR
290	ALOX15
291	ALOX12
292	PTGS2
293	ALOX5
294	ALOX5AP
295	LTC4S
296	HPGD
297	PTGR1
298	LTA4H
299	GPX4
300	CYP1A2
301	CYP1A1
302	GSTM4
303	CYP2E1
304	CYP2C8
305	CYP2D6
306	CYP2C9
307	CYP3A4
308	EPHX2
309	AGPS
310	GNPAT
311	DHRS7B
312	AWAT2
313	FAR2
314	FAR1
315	AWAT1
316	CPNE1
317	CPNE3
318	CPNE6
319	CPNE7
320	PLA2G4E
321	PLA2G4A
322	PLBD1
323	PLA2G4F
324	PLA2G4B
325	PLA2G4D
326	PLA2G4C
327	PLA2G15
328	GPCPD1
329	AGK
330	MBOAT7
331	PLA2G2D
332	PLA2G10
333	PLA2G2A
334	PLA2G1B
335	PLA2G2F
336	PLA2G12A
337	PLA2G2E
338	PLA2G5
339	PLA2R1
340	PLAAT3
341	CRLS1
342	PLA2G3
343	LPCAT1
344	LPCAT4
345	LPGAT1
346	ETNK2
347	CHKA
348	CHKB
349	ETNK1
350	PCYT2
351	CEPT1
352	SELENOI
353	LPIN2
354	LPIN3
355	LPIN1
356	ETNPPL
357	PISD
358	PHOSPHO1
359	PGP
360	PLD2
361	PLD3
362	PLD4
363	PLD1
364	PLD6
365	CDS2
366	DUSP23
367	PGS1
368	HADHA
369	HADHB
370	TAFAZZIN
371	LCLAT1
372	PLA2G6
373	PNPLA3
374	PNPLA2
375	DGAT2L6
376	MGLL
377	DGAT2
378	DGAT1
379	LPCAT2
380	LPCAT3
381	MBOAT2
382	TMEM86B
383	PNPLA8
384	PLB1
385	CDIPT
386	CDS1
387	PITPNM3
388	PITPNM1
389	PITPNM2
390	PTDSS1
391	PTDSS2
392	PITPNB
393	DDHD1
394	DDHD2
395	LIPI
396	LIPH
397	ACP6
398	MIGA1
399	MIGA2
400	GPAT2
401	GPAM
402	GPD2
403	GPAT4
404	GPD1L
405	GPD1
406	AGPAT4
407	AGPAT5
408	AGPAT1
409	AGPAT2
410	GPAT3
411	AGPAT3
412	ALPI
413	OSBPL5
414	OSBPL8
415	OSBPL10
416	MBOAT1
417	PLA1A
418	STARD7
419	BCHE
420	ACHE
421	MFSD2A
422	ABHD3
423	STARD10
424	PCTP
425	CHAT
426	CHPT1
427	CSNK2A1
428	CSNK2A2
429	CSNK2B
430	PEMT
431	SLC44A2
432	SLC44A4
433	SLC44A3
434	SLC44A5
435	SLC44A1
436	PCYT1B
437	PCYT1A
438	ABHD4
439	PLAAT5
440	PLAAT1
441	PLAAT4
442	PLAAT2
443	MTMR10
444	MTMR2
445	MTMR12
446	MTMR4
447	MTM1
448	PIKFYVE
449	FIG4
450	VAC14
451	INPP5F
452	PIK3C2A
453	PIK3C3
454	PIK3R4
455	INPP4A
456	INPP4B
457	PI4K2A
458	PI4K2B
459	MTMR9
460	MTMR7
461	PI4KA
462	ARF3
463	ARF1
464	PI4KB
465	PIK3C2G
466	TPTE
467	TPTE2
468	INPP5E
469	OCRL
470	SACM1L
471	PIP4K2B
472	PIP4K2C
473	PIP4K2A
474	TMEM55B
475	SBF2
476	PIP5K1B
477	PIP5K1A
478	PTPN13
479	PLEKHA1
480	PLEKHA2
481	MTMR6
482	INPP5K
483	INPP5J
484	INPP5D
485	INPPL1
486	MTMR14
487	SYNJ1
488	MTMR3
489	SYNJ2
490	MTMR1
491	PTEN
492	PIP5K1C
493	PLEKHA3
494	PLEKHA8
495	PLEKHA5
496	PLEKHA6
497	PLEKHA4
498	RUFY1
499	PIK3CA
500	PIK3R2
501	PIK3R3
502	PIK3CB
503	PIK3R5
504	PIK3CG
505	PIK3CD
506	PIK3R6
507	PIK3C2B
508	PIK3R1
509	MTMR8
510	BMX
511	RAB4A
512	RAB14
513	RAB5A
514	GDPD5
515	GDPD1
516	PNPLA6
517	ENPP6
518	GDE1
519	GDPD3
520	PNPLA7
521	SBF1
522	TNFAIP8L1
523	TNFAIP8
524	TNFAIP8L2
525	TNFAIP8L3
526	SCD5
527	ACLY
528	SCD
529	SLC27A2
530	CBR4
531	HSD17B8
532	FASN
533	MORC2
534	PPT2
535	ACACA
536	RPP14
537	ACSF3
538	SLC27A3
539	ACSBG2
540	HBG1
541	ACSL3
542	ACSL4
543	ELOVL6
544	ELOVL3
545	ELOVL7
546	ELOVL1
547	ELOVL4
548	TECRL
549	TECR
550	ACSL5
551	ACSL6
552	ACSL1
553	ELOVL2
554	ELOVL5
555	HSD17B3
556	HSD17B12
557	HACD4
558	HACD3
559	HACD1
560	HACD2
561	OLAH
562	PPT1
563	GPX2
564	GPX1
565	ALOXE3
566	ALOX12B
567	FAAH
568	SLC27A1
569	ALOX15B
570	CYP2J2
571	CYP1B1
572	CYP2C19
573	PTGR2
574	PTGDS
575	PTGS1
576	AKR1C3
577	TBXAS1
578	PRXL2B
579	PTGES
580	CBR1
581	CYP8B1
582	PTGIS
583	PTGES3
584	PTGES2
585	HPGDS
586	MAPKAPK2
587	GGT5
588	GGT1
589	DPEP2
590	DPEP1
591	ABCC1
592	CYP4A22
593	CYP4F22
594	CYP4B1
595	CYP4F11
596	CYP4A11
597	CYP4F8
598	CYP4F2
599	CYP4F3
600	FAAH2
601	CYP2U1
602	PON2
603	PON3
604	PON1
605	ACBD4
606	ACBD5
607	DECR2
608	EHHADH
609	HSD17B4
610	MLYCD
611	ACOT4
612	ACOT8
613	ACAA1
614	ACOX1
615	ECI2
616	ABCD1
617	HAO2
618	SLC25A17
619	PHYH
620	PECR
621	ALDH3A2
622	HACL1
623	ACOX2
624	ACOXL
625	SCP2
626	ACOX3
627	CRAT
628	AMACR
629	CROT
630	NUDT7
631	NUDT19
632	FADS2
633	FADS1
634	ACAA2
635	ACBD6
636	ACOT7L
637	ACOT7
638	ACOT11
639	ACOT12
640	ACOT13
641	ACOT1
642	ACAD10
643	MMUT
644	MMAA
645	PCCA
646	PCCB
647	MCEE
648	ACADL
649	ECI1
650	ACADM
651	DECR1
652	MECR
653	ECHS1
654	HADH
655	ACADS
656	ACADVL
657	ACSM6
658	ACSM3
659	ACOT9
660	ACOT2
661	THEM5
662	THEM4
663	MCAT
664	NDUFAB1
665	ACAD11
666	ACSF2
667	ACBD7
668	DBI
669	MID1IP1
670	THRSP
671	ACACB
672	SLC25A20
673	CPT2
674	CPT1B
675	CPT1A
676	RXRA
677	PPARD
678	PRKAG2
679	PRKAA2
680	PRKAB2
681	SLC22A5
682	GAL3ST1
683	A4GALT
684	B4GALNT1
685	ST6GALNAC5
686	B3GNT5
687	ST3GAL5
688	UGT8
689	B3GALNT1
690	ST8SIA5
691	CERK
692	UGCG
693	PSAP
694	ENPP7
695	SMPD1
696	GALC
697	GLA
698	ASAH2
699	ARSA
700	GM2A
701	SMPD3
702	SMPD2
703	M6PR
704	SUMF1
705	SUMF2
706	ASAH1
707	NEU3
708	GBA1
709	SMPD4
710	NEU1
711	CTSA
712	NEU4
713	NEU2
714	ARSG
715	ARSJ
716	ARSD
717	ARSL
718	STS
719	ARSF
720	ARSH
721	ARSK
722	ARSI
723	GBA3
724	GBA2
725	ABCG2
726	CERS1
727	CERS6
728	CERS3
729	CERS4
730	CERS2
731	CERS5
732	SPHK2
733	KDSR
734	SGMS2
735	ORMDL2
736	ORMDL3
737	ORMDL1
738	SPTLC3
739	SPTSSB
740	SPTSSA
741	SPTLC1
742	SPTLC2
743	VAPB
744	VAPA
745	PPM1L
746	CERT1
747	SPHK1
748	FA2H
749	CYB5B
750	OSBP
751	CSNK1G2
752	SAMD8
753	DEGS1
754	PRKD1
755	PRKD3
756	PRKD2
757	DEGS2
758	SPNS2
759	MFSD2B
760	SGMS1
761	ACER3
762	ACER1
763	PLPP1
764	ALDH3B1
765	ALDH3B2
766	ACER2
767	SGPP2
768	SGPP1
769	PLPP2
770	PLPP3
771	SGPL1
772	SIN3B
773	NCOR1
774	NCOR2
775	HDAC3
776	SIN3A
777	TBL1X
778	PPARA
779	TBL1XR1
780	ALAS1
781	ESRRA
782	HELZ2
783	CHD9
784	NCOA1
785	TGS1
786	CREBBP
787	NCOA2
788	NCOA6
789	SMARCD3
790	CARM1
791	MED1
792	NRF1
793	PPARGC1B
794	FDFT1
795	NFYA
796	NFYB
797	NFYC
798	SP1
799	SREBF1
800	SREBF2
801	HMGCS1
802	FHL2
803	CYP7A1
804	NR1H4
805	GRHL1
806	FABP1
807	RORA
808	EP300
809	PEX11A
810	TXNRD1
811	APOA1
812	ME1
813	CLOCK
814	NPAS2
815	ARNTL
816	G0S2
817	UGT1A9
818	APOA5
819	HMGCS2
820	ABCB4
821	ABCA1
822	NR1H3
823	RXRB
824	NR1H2
825	GPS2
826	AHR
827	ARNT
828	ARNT2
829	AHRR
830	TRIB3
831	TIAM2
832	TNFRSF21
833	NR1D1
834	PLIN2
835	GLIPR1
836	SULT2A1
837	ANGPTL4
838	PPARG
839	PPARGC1A
840	MED11
841	CCNC
842	MED6
843	MED16
844	MED9
845	MED7
846	MED31
847	MED20
848	MED27
849	MED18
850	MED15
851	MED14
852	CDK8
853	MED19
854	MED29
855	MED23
856	MED22
857	MED13
858	MED28
859	CDK19
860	MED26
861	MED24
862	MED21
863	MED30
864	MED17
865	MED4
866	MED12
867	MED13L
868	MED8
869	MED10
870	MED25
871	THRAP3
872	NCOA3
873	FAM120B
874	AGT
875	RGL1
876	APOA2
877	CD36
878	ANKRD1
879	HMGCR
880	MTF1
881	OXCT1
882	OXCT2
883	BDH1
884	ACAT1
885	HMGCLL1
886	HMGCL
887	AACS
888	ACSS3
889	BDH2
890	CIDEC
891	CIDEA
892	FITM1
893	FITM2
894	HILPDA
895	HSD17B13
896	LDLRAP1
897	LRP2
898	GC
899	CUBN
900	PIAS4
901	VDR
902	UBE2I
903	SUMO2
904	CYP2R1
905	CYP27B1
906	LGMN
907	CYP24A1
908	TSPO
909	TSPOAP1
910	STAR
911	FDX1
912	FDX2
913	CYP11A1
914	FDXR
915	STARD4
916	STARD6
917	STARD3
918	STARD3NL
919	CYP11B2
920	HSD3B2
921	HSD3B1
922	CGA
923	LHB
924	CYP21A2
925	AKR1B15
926	CYP19A1
927	HSD17B1
928	HSD17B14
929	HSD17B11
930	HSD17B2
931	CYP17A1
932	POMC
933	SRD5A2
934	SRD5A3
935	SRD5A1
936	SERPINA6
937	HSD11B2
938	HSD11B1
939	CYP11B1
940	STARD5
941	SLCO1B3
942	ALB
943	SLC51B
944	SLC51A
945	ABCB11
946	SLCO1A2
947	SLC10A1
948	ABCC3
949	SLC10A2
950	BAAT
951	FABP6
952	SLC27A5
953	SLCO1B1
954	CYP7B1
955	OSBPL2
956	OSBPL6
957	OSBPL3
958	OSBPL9
959	OSBPL7
960	OSBPL1A
961	CYP27A1
962	AKR1C2
963	AKR1C1
964	AKR1C4
965	AKR1D1
966	HSD3B7
967	CYP46A1
968	CYP39A1
969	CH25H
970	PMVK
971	DHCR24
972	CYP51A1
973	MVD
974	ARV1
975	DHCR7
976	SC5D
977	EBP
978	LBR
979	MSMO1
980	GGPS1
981	NSDHL
982	FDPS
983	MVK
984	IDI2
985	IDI1
986	ACAT2
987	HSD17B7
988	TM7SF2
989	LSS
990	SQLE
991	PLPP6
992	KPNB1
993	MBTPS2
994	SCAP
995	SAR1B
996	SEC24C
997	SEC24D
998	SEC24A
999	SEC24B
1000	SEC23A
1001	INSIG2
1002	INSIG1
1003	MBTPS1
1004	RAN
1005	AGMO
1006	MOGAT1
1007	MOGAT2
1008	MOGAT3
1009	GK2
1010	GK3
1011	GK
1012	LIPE
1013	PNPLA4
1014	PLIN3
1015	FABP4
1016	PLIN1
1017	ABHD5
1018	PPP1CC
1019	PPP1CA
1020	PPP1CB
1021	PNPLA5
1022	CAV1
1023	FABP9
1024	FABP7
1025	FABP2
1026	FABP3
1027	FABP12
1028	FABP5
1029	D2HGDH
1030	ADHFE1
1031	L2HGDH
1032	UQCRQ
1033	UQCC6
1034	UQCC5
1035	UQCC2
1036	UQCC1
1037	MT-CYB
1038	UQCC3
1039	UQCRB
1040	UQCR10
1041	CYC1
1042	UQCRC2
1043	UQCRFS1
1044	UQCRH
1045	UQCRC1
1046	UQCR11
1047	TTC19
1048	LYRM7
1049	P5UQCRHL
1050	FXN
1051	ISCU
1052	NFS1
1053	LYRM4
1054	HSPA9
1055	HSCB
1056	BCS1L
1057	LETM1
1058	HCCS
1059	CYCS
1060	SDHA
1061	SDHB
1062	SDHD
1063	SDHC
1064	TRAP1
1065	SLC25A22
1066	SLC25A18
1067	GOT1
1068	MDH1
1069	MDH2
1070	GOT2
1071	SLC25A12
1072	SLC25A13
1073	SLC25A11
1074	ETFB
1075	ETFA
1076	COX7C
1077	COX7A2L
1078	COX7A2
1079	COX7A1
1080	COX4I2
1081	COX4I1
1082	COX5A
1083	COX7B
1084	COX5B
1085	COX6C
1086	COX6A2
1087	COX6A1
1088	MT-CO3
1089	MT-CO2
1090	MT-CO1
1091	COX6B1
1092	COX6B2
1093	NDUFA4
1094	COX8C
1095	COX8A
1096	HIGD1C
1097	NDUFS6
1098	NDUFV1
1099	NDUFV3
1100	NDUFA12
1101	NDUFS4
1102	NDUFS1
1103	NDUFV2
1104	NDUFAF2
1105	NDUFAF7
1106	NDUFS2
1107	NDUFA9
1108	NDUFS3
1109	NDUFS8
1110	NDUFS7
1111	NDUFAF3
1112	NDUFAF4
1113	TIMMDC1
1114	COA1
1115	MT-ND2
1116	NDUFB6
1117	MT-ND3
1118	TMEM186
1119	MT-ND6
1120	TMEM126B
1121	ECSIT
1122	NDUFAF1
1123	ACAD9
1124	NDUFAF5
1125	MT-ND1
1126	NDUFB8
1127	NDUFA13
1128	NDUFB10
1129	NDUFB7
1130	NDUFA10
1131	NDUFC1
1132	NDUFB2
1133	NDUFB5
1134	NDUFB9
1135	NDUFA11
1136	NDUFA2
1137	NDUFA7
1138	NDUFA8
1139	NDUFA1
1140	NDUFA3
1141	NDUFC2
1142	NDUFB1
1143	NDUFA5
1144	NDUFB3
1145	NDUFA6
1146	NDUFB4
1147	NDUFB11
1148	NDUFAF6
1149	NUBPL
1150	NDUFS5
1151	MT-ND4
1152	MT-ND5
1153	LYRM2
1154	PYURF
1155	NDUFAF8
1156	FOXRED1
1157	SFXN4
1158	ATP5SL
1159	TMEM261
1160	TMEM126A
1161	OXA1L
1162	COX19
1163	COA5
1164	COX16
1165	COQ10A
1166	COQ10B
1167	SCO2
1168	COX11
1169	COA3
1170	COX15
1171	SCO1
1172	TIMM21
1173	SMIM20
1174	COX14
1175	CMC1
1176	SURF1
1177	COX17
1178	TACO1
1179	PNKD
1180	PET117
1181	PET100
1182	TMEM223
1183	HIGD2A
1184	HIGD1A
1185	RAB5IF
1186	TMEM177
1187	COX20
1188	COX18
1189	ETFDH
1190	ATP5PO
1191	MT-ATP6
1192	ATP5ME
1193	ATP5MF
1194	MT-ATP8
1195	ATP5MJ
1196	ATP5MK
1197	ATP5MG
1198	ATP5PF
1199	ATP5MC3
1200	ATP5MC1
1201	ATP5MC2
1202	ATP5PD
1203	ATP5PB
1204	ATP5F1B
1205	ATP5F1C
1206	ATP5F1D
1207	ATP5F1E
1208	ATP5F1A
1209	DMAC2L
1210	SLC25A14
1211	SLC25A27
1212	UCP1
1213	UCP2
1214	UCP3
1215	PM20D1
1216	SLC25A4
1217	SUCLG2
1218	SUCLG1
1219	IDH2
1220	CS
1221	NNT
1222	ACO2
1223	FH
1224	IDH3B
1225	IDH3A
1226	IDH3G
1227	SUCLA2
1228	DLD
1229	OGDH
1230	DLST
1231	MRPS36
1232	SDHAF3
1233	SDHAF1
1234	SDHAF2
1235	SDHAF4
1236	SIRT3
1237	CSKMT
1238	ISCA2
1239	ISCA1
1240	VDAC1
1241	GPT
1242	FAHD1
1243	LDHAL6B
1244	ME3
1245	MPC1
1246	MPC2
1247	MPC1L
1248	HAGH
1249	LDHAL6A
1250	LDHB
1251	LDHA
1252	LDHC
1253	ME2
1254	GLO1
1255	PDHB
1256	PDHA2
1257	PDHA1
1258	DLAT
1259	PDHX
1260	PGAM5
1261	NEK1
1262	GSTZ1
1263	PDK2
1264	PDK1
1265	PDK4
1266	PDK3
1267	PDP1
1268	PDPR
1269	PDP2
1270	SIRT4
1271	RMND5B
1272	RMND5A
1273	MAEA
1274	MKLN1
1275	WDR26
1276	GID8
1277	RANBP9
1278	GID4
1279	ARMC8
1280	AMPD1
1281	AMPD3
1282	AMPD2
1283	DGUOK
1284	GMPR2
1285	GMPR
1286	ADK
1287	ADAL
1288	HPRT1
1289	DCK
1290	APRT
1291	PNP
1292	ADA
1293	PUDP
1294	TK1
1295	UPP1
1296	UPP2
1297	CDA
1298	TYMP
1299	TK2
1300	UCK1
1301	UCK2
1302	UCKL1
1303	DHODH
1304	CAD
1305	UMPS
1306	PPAT
1307	GART
1308	PFAS
1309	PAICS
1310	IMPDH2
1311	IMPDH1
1312	ADSL
1313	ATIC
1314	ADSS
1315	ADSSL1
1316	GMPS
1317	NT5C
1318	NT5E
1319	XDH
1320	DNPH1
1321	NUDT16
1322	NUDT18
1323	NUDT15
1324	NUDT5
1325	NUDT1
1326	ADPRM
1327	NUDT9
1328	GDA
1329	NT5C1A
1330	NT5C2
1331	ITPA
1332	NT5C1B
1333	AGXT2
1334	UPB1
1335	DPYS
1336	DPYD
1337	NT5M
1338	POMP
1339	ENTPD1
1340	ENTPD3
1341	ENTPD7
1342	ENTPD6
1343	ENTPD4
1344	ENTPD8
1345	ENTPD2
1346	ENTPD5
1347	SAMHD1
1348	RRM1
1349	RRM2
1350	GLRX
1351	DCTD
1352	RRM2B
1353	TXN
1354	GUK1
1355	NME1
1356	NME2
1357	CMPK1
1358	AK1
1359	NME4
1360	AK8
1361	AK7
1362	AK9
1363	AK5
1364	NME2P1
1365	NME3
1366	DTYMK
1367	DCTPP1
1368	CTPS2
1369	CTPS1
1370	AK6
1371	AK4
1372	NUDT13
1373	TYMS
1374	DUT
1375	GSR
1376	AK2
1377	SPR
1378	PRKG2
1379	PTS
1380	HSP90AA1
1381	AKT1
1382	NOS3
1383	GCH1
1384	GCHFR
1385	DHFR
1386	IDH1
1387	ACO1
1388	HPDL
1389	COQ5
1390	COQ9
1391	COQ7
1392	COQ6
1393	COQ4
1394	COQ3
1395	COQ8B
1396	COQ8A
1397	COQ2
1398	PDSS1
1399	PDSS2
1400	AKR1B10
1401	RBP2
1402	LRAT
1403	RBP1
1404	APOE
1405	APOC2
1406	APOA4
1407	APOC3
1408	APOB
1409	PNLIP
1410	CLPS
1411	BCO2
1412	APOM
1413	BCO1
1414	LPL
1415	GPIHBP1
1416	LDLR
1417	LRP12
1418	LRP10
1419	LRP8
1420	LRP1
1421	RBP4
1422	RETSAT
1423	RDH11
1424	TTR
1425	TTPA
1426	VKORC1L1
1427	UBIAD1
1428	VKORC1
1429	HLCS
1430	BTD
1431	MCCC2
1432	MCCC1
1433	SLC5A6
1434	PDZD11
1435	FLAD1
1436	ACP5
1437	RFK
1438	ENPP1
1439	SLC52A2
1440	SLC52A1
1441	SLC52A3
1442	AASDHPPT
1443	ENPP2
1444	ENPP3
1445	SLC25A16
1446	SLC25A42
1447	VNN2
1448	VNN1
1449	PANK3
1450	PANK1
1451	COASY
1452	PPCS
1453	PANK2
1454	PPCDC
1455	DCAKD
1456	NUDT8
1457	PANK4
1458	SLC2A3
1459	SLC23A1
1460	SLC23A2
1461	CYB5R3
1462	CYB5A
1463	GSTO1
1464	GSTO2
1465	SHMT2
1466	FOLR2
1467	SLC25A32
1468	FPGS
1469	MTHFD1
1470	MTHFR
1471	SHMT1
1472	SLC46A1
1473	MTHFS
1474	MTHFD1L
1475	MTHFD2L
1476	MTHFD2
1477	ALDH1L1
1478	DHFR2
1479	SLC19A1
1480	ALDH1L2
1481	AMN
1482	CBLIF
1483	TCN1
1484	PRSS1
1485	PRSS3
1486	CTRB2
1487	CTRB1
1488	LMBRD1
1489	ABCD4
1490	MTR
1491	MTRR
1492	MMAB
1493	MMADHC
1494	MMACHC
1495	TCN2
1496	CD320
1497	NMNAT2
1498	NADK2
1499	NMRK2
1500	NMNAT3
1501	QPRT
1502	CD38
1503	NADSYN1
1504	NAXD
1505	NUDT12
1506	PARP14
1507	PARP6
1508	PARP8
1509	PARP4
1510	PARP10
1511	PARP9
1512	PARP16
1513	NAMPT
1514	NAPRT
1515	NAXE
1516	RNLS
1517	SLC5A8
1518	SLC22A13
1519	NNMT
1520	BST1
1521	NADK
1522	NMRK1
1523	SLC25A51
1524	NMNAT1
1525	MOCS1
1526	MOCS3
1527	GPHN
1528	MOCOS
1529	MOCS2
1530	PDXK
1531	PNPO
1532	AOX1
1533	THTPA
1534	SLC19A2
1535	SLC19A3
1536	SLC25A19
1537	TPK1
1538	TMLHE
1539	BBOX1
1540	ALDH9A1
1541	CKMT2
1542	CKMT1A
1543	GAMT
1544	GATM
1545	CKM
1546	CKB
1547	SLC6A12
1548	SLC6A11
1549	SLC6A7
1550	SLC6A8
1551	AASS
1552	ALDH7A1
1553	AADAT
1554	CRYM
1555	PIPOX
1556	DHTKD1
1557	PHYKPL
1558	GCDH
1559	SLC25A21
1560	HYKK
1561	TYR
1562	OCA2
1563	SLC45A2
1564	DCT
1565	TYRP1
1566	PXMP2
1567	DDO
1568	DAO
1569	GCSH
1570	GLDC
1571	AMT
1572	HAO1
1573	ALDH4A1
1574	AGXT
1575	GNMT
1576	GRHPR
1577	PRODH2
1578	HOGA1
1579	DMGDH
1580	BHMT
1581	CHDH
1582	SARDH
1583	GPT2
1584	DBH
1585	DDC
1586	TH
1587	PNMT
1588	TPO
1589	IYD
1590	TSHB
1591	SLC5A5
1592	DIO3
1593	DIO2
1594	DIO1
1595	DUOX1
1596	DUOX2
1597	AANAT
1598	TPH1
1599	TPH2
1600	ASMT
1601	BHMT2
1602	AHCY
1603	CBS
1604	CTH
1605	MAT1A
1606	MPST
1607	TXN2
1608	GADL1
1609	ADO
1610	SQRDL
1611	TST
1612	ETHE1
1613	SUOX
1614	SLC25A10
1615	TSTD1
1616	CDO1
1617	CSAD
1618	FMO1
1619	MRI1
1620	APIP
1621	MTAP
1622	ENOPH1
1623	ADI1
1624	PYCR2
1625	RIMKLA
1626	RIMKLB
1627	PYCR1
1628	GLUD2
1629	GLUD1
1630	OAT
1631	ALDH18A1
1632	GLUL
1633	GLS
1634	GLS2
1635	PYCRL
1636	KYAT1
1637	HRSP12
1638	SDS
1639	SDSL
1640	DARS1
1641	EPRS1
1642	LARS1
1643	RARS1
1644	EEF1E1
1645	KARS1
1646	QARS1
1647	IARS1
1648	MARS1
1649	AIMP1
1650	AIMP2
1651	HNMT
1652	SCLY
1653	SECISBP2
1654	RPL29
1655	RPL28
1656	RPL27A
1657	RPL27
1658	RPL3L
1659	RPL3
1660	RPL24
1661	RPL10L
1662	RPL10
1663	RPL23A
1664	RPL23
1665	RPL21
1666	RPL19
1667	RPL22L1
1668	RPL22
1669	RPL18A
1670	RPL18
1671	RPL17
1672	RPL15
1673	RPL14
1674	RPL13A
1675	RPL26L1
1676	RPL26
1677	RPL13
1678	RPL12
1679	RPL11
1680	RPL10A
1681	RPL36AL
1682	RPL36A
1683	RPLP2
1684	RPLP1
1685	RPLP0
1686	RPL39L
1687	RPL39
1688	RPL9
1689	RPL8
1690	RPL7A
1691	RPL7
1692	RPL6
1693	RPL5
1694	RPL41
1695	RPL4
1696	RPL38
1697	RPL37A
1698	RPL37
1699	RPL36
1700	RPL35A
1701	RPL35
1702	RPL34
1703	RPL32
1704	RPL31
1705	RPL30
1706	RPS7
1707	RPS6
1708	RPS5
1709	RPS3A
1710	FAU
1711	RPS3
1712	RPS29
1713	RPS28
1714	RPS4Y2
1715	RPS4X
1716	RPS4Y1
1717	RPS26
1718	RPS25
1719	RPS24
1720	RPS27L
1721	RPS27
1722	RPS23
1723	RPS21
1724	RPS20
1725	RPS2
1726	RPS15A
1727	RPS19
1728	RPS18
1729	RPS17
1730	RPS16
1731	RPS15
1732	RPS14
1733	RPS13
1734	RPS12
1735	RPS11
1736	RPSA
1737	RPS10
1738	RPS9
1739	RPS8
1740	EEFSEC
1741	SARS1
1742	SEPHS2
1743	PSTK
1744	SEPSECS
1745	INMT
1746	HIBADH
1747	BCAT1
1748	IVD
1749	PPM1K
1750	DBT
1751	BCKDHB
1752	BCKDHA
1753	HSD17B10
1754	BCAT2
1755	ACADSB
1756	SLC25A44
1757	ALDH6A1
1758	ACAD8
1759	BCKDK
1760	HIBCH
1761	AUH
1762	PSPH
1763	SRR
1764	PHGDH
1765	PSAT1
1766	SERINC1
1767	SERINC2
1768	SERINC4
1769	SERINC3
1770	SERINC5
1771	NMRAL1
1772	ASS1
1773	OTC
1774	ARG2
1775	ARG1
1776	CPS1
1777	SLC25A2
1778	SLC25A15
1779	ASL
1780	NAGS
1781	SLC36A4
1782	ACMSD
1783	TDO2
1784	AFMID
1785	HAAO
1786	KYNU
1787	SLC7A5
1788	SLC3A2
1789	IDO2
1790	KYAT3
1791	KMO
1792	IDO1
1793	HAL
1794	CARNS1
1795	CARNMT1
1796	UROC1
1797	FTCD
1798	AMDHD1
1799	HDC
1800	AZIN2
1801	AGMAT
1802	AMD1
1803	ODC1
1804	SAT1
1805	PAOX
1806	SMOX
1807	PSMD8
1808	PSMD6
1809	SEM1
1810	PSMD3
1811	PSMD11
1812	PSMD14
1813	PSMD7
1814	PSMD12
1815	PSMD13
1816	PSMD1
1817	ADRM1
1818	PSMC3
1819	PSMC6
1820	PSMC4
1821	PSMC5
1822	PSMC1
1823	PSMC2
1824	PSMD2
1825	PSMA7
1826	PSMA1
1827	PSMA2
1828	PSMA3
1829	PSMA4
1830	PSMA5
1831	PSMA6
1832	PSMB5
1833	PSMB1
1834	PSMB6
1835	PSMB7
1836	PSMB2
1837	PSMB3
1838	PSMB4
1839	OAZ2
1840	OAZ1
1841	OAZ3
1842	NQO1
1843	AZIN1
1844	SRM
1845	SMS
1846	FOLH1
1847	NAALAD2
1848	FOLH1B
1849	ASPA
1850	ASNS
1851	ASPG
1852	NAT8L
1853	ASRGL1
1854	PCBD1
1855	QDPR
1856	IL4I1
1857	PAH
1858	TAT
1859	HPD
1860	FAH
1861	HGD
1862	PRODH
1863	UGT2A1
1864	UGT2B28
1865	UGT1A5
1866	UGT2B10
1867	UGT2B11
1868	UGT1A7
1869	UGT2B17
1870	UGT2B7
1871	UGT1A8
1872	UGT3A1
1873	UGT1A3
1874	UGT2B15
1875	UGT2B4
1876	UGT1A4
1877	UGT2A3
1878	UGT3A2
1879	UGT1A1
1880	UGT1A6
1881	ABHD10
1882	SLC35D1
1883	UGDH
1884	UGT1A10
1885	GGCT
1886	CNDP2
1887	GGT6
1888	GGT3P
1889	GGT7
1890	GSS
1891	OPLAH
1892	GCLC
1893	GCLM
1894	CHAC2
1895	CHAC1
1896	GSTT2
1897	GSTA5
1898	GSTA4
1899	GSTP1
1900	GSTT2B
1901	GSTM3
1902	GSTT1
1903	GSTM1
1904	GSTA3
1905	GSTA2
1906	GSTA1
1907	GSTM2
1908	GSTM5
1909	GSTK1
1910	MGST1
1911	MGST3
1912	MGST2
1913	ESD
1914	SULT1C2
1915	SULT1A2
1916	SULT1C4
1917	TPST2
1918	TPST1
1919	PODXL2
1920	BPNT1
1921	SULT1A3
1922	SULT1A4
1923	SULT1E1
1924	SULT1A1
1925	SULT1B1
1926	SULT6B1
1927	SULT2B1
1928	BPNT2
1929	SULT4A1
1930	ABHD14B
1931	ACSM2B
1932	ACSM1
1933	GLYATL2
1934	GLYATL3
1935	GLYATL1
1936	GLYAT
1937	ACSM4
1938	ACSM2A
1939	ACSM5
1940	MAT2A
1941	MAT2B
1942	TPMT
1943	N6AMT1
1944	TRMT112
1945	COMT
1946	AS3MT
1947	NAT1
1948	NAT2
1949	AADAC
1950	CYP26C1
1951	CYP26B1
1952	CYP26A1
1953	POR
1954	CYP2A7
1955	CYP2A13
1956	CYP2F1
1957	CYP2A6
1958	CYP2B6
1959	CYP2C18
1960	CYP2S1
1961	CYP2W1
1962	CYP3A43
1963	CYP3A5
1964	CYP3A7
1965	CYP4F12
1966	CYP4V2
1967	ACSS1
1968	ACSS2
1969	ADH1A
1970	ADH1B
1971	ADH4
1972	ADH1C
1973	ADH6
1974	ADH7
1975	ALDH2
1976	ADH5
1977	ALDH1B1
1978	BPHL
1979	AOC1
1980	FMO3
1981	FMO2
1982	MTARC2
1983	MTARC1
1984	MAOB
1985	MAOA
1986	HSP90AB1
1987	AIP
1988	NQO2
1989	CES1
1990	CES2
1991	ALDH3A1
1992	EPHX1
1993	CES3
1994	CMBL
1995	AOC2
1996	CBR3
1997	AOC3
1998	ACY3
1999	AKR7A3
[truncated: 177 more rows]

## Sheet: S6
gene_id	module
AADAT	turquoise
AASDHPPT	turquoise
AASS	turquoise
ABCA1	turquoise
ABCB4	turquoise
ABCB7	turquoise
ABCC2	turquoise
ABCG2	turquoise
ABHD10	turquoise
ABHD3	turquoise
ABHD5	turquoise
ABO	turquoise
ACAA2	turquoise
ACACA	turquoise
ACAD11	turquoise
ACAD8	turquoise
ACADM	turquoise
ACADSB	turquoise
ACAT1	turquoise
ACAT2	turquoise
ACBD5	turquoise
ACER3	turquoise
ACO1	turquoise
ACOT13	turquoise
ACOT4	turquoise
ACOT7	turquoise
ACOT9	turquoise
ACOX1	turquoise
ACP5	turquoise
ACSL3	turquoise
ACSL4	turquoise
ACSL5	turquoise
ACSL6	turquoise
ACSM3	turquoise
ADA	turquoise
ADAL	turquoise
ADH5	turquoise
ADI1	turquoise
ADIPOR1	turquoise
ADIPOR2	turquoise
ADK	turquoise
ADO	turquoise
ADPGK	turquoise
ADPRM	turquoise
ADSL	turquoise
ADSS	turquoise
AGK	turquoise
AGL	turquoise
AGMAT	turquoise
AGPAT4	turquoise
AGPAT5	turquoise
AGPS	turquoise
AHCY	turquoise
AHCYL1	turquoise
AHR	turquoise
AIMP1	turquoise
AIMP2	turquoise
AK1	turquoise
AK2	turquoise
AK4	turquoise
AK7	turquoise
AK8	turquoise
AK9	turquoise
AKAP5	turquoise
AKR1A1	turquoise
AKR1B1	turquoise
AKR1C1	turquoise
AKR1C3	turquoise
AKR1E2	turquoise
AKR7A2	turquoise
AKR7L	turquoise
ALAS1	turquoise
ALDH18A1	turquoise
ALDH1A1	turquoise
ALDH1B1	turquoise
ALDH1L2	turquoise
ALDH2	turquoise
ALDH3A2	turquoise
ALDH6A1	turquoise
ALDH7A1	turquoise
ALDH9A1	turquoise
ALDOA	turquoise
ALDOB	turquoise
ALDOC	turquoise
ALOX5	turquoise
ALOX5AP	turquoise
AMACR	turquoise
AMD1	turquoise
AMDHD1	turquoise
AMN	turquoise
AMPD3	turquoise
AOX1	turquoise
APIP	turquoise
APOM	turquoise
ARG2	turquoise
ARMC8	turquoise
ARNT	turquoise
ARNT2	turquoise
ARNTL	turquoise
ARSB	turquoise
ARSG	turquoise
ARSJ	turquoise
ARSK	turquoise
ARV1	turquoise
AS3MT	turquoise
ASAH1	turquoise
ASNS	turquoise
ASRGL1	turquoise
ASS1	turquoise
ATIC	turquoise
ATP5SL	turquoise
AUH	turquoise
AZIN1	turquoise
B3GALNT1	turquoise
B3GNT2	turquoise
B3GNT3	turquoise
B3GNT5	turquoise
B4GALT1	turquoise
B4GALT2	turquoise
B4GALT3	turquoise
B4GALT4	turquoise
B4GALT5	turquoise
B4GALT6	turquoise
BCAT1	turquoise
BCKDHB	turquoise
BCO2	turquoise
BDH1	turquoise
BDH2	turquoise
BLVRA	turquoise
BLVRB	turquoise
BMX	turquoise
BPGM	turquoise
BPHL	turquoise
BPNT1	turquoise
BRIP1	turquoise
BST1	turquoise
BTD	turquoise
CA12	turquoise
CA13	turquoise
CA2	turquoise
CA5B	turquoise
CALM1	turquoise
CAV1	turquoise
CBR4	turquoise
CCNC	turquoise
CD38	turquoise
CD44	turquoise
CDA	turquoise
CDK19	turquoise
CDK8	turquoise
CDO1	turquoise
CDS1	turquoise
CDS2	turquoise
CEPT1	turquoise
CERK	turquoise
CERS2	turquoise
CERS5	turquoise
CERS6	turquoise
CH25H	turquoise
CHAC2	turquoise
CHD9	turquoise
CHDH	turquoise
CHP1	turquoise
CHPT1	turquoise
CHST11	turquoise
CHST15	turquoise
CHSY1	turquoise
CHSY3	turquoise
CIAO1	turquoise
CIAPIN1	turquoise
CLOCK	turquoise
CMC1	turquoise
CMPK1	turquoise
CNDP2	turquoise
COA1	turquoise
COA3	turquoise
COA5	turquoise
COQ10B	turquoise
COQ2	turquoise
COQ3	turquoise
COQ5	turquoise
COQ6	turquoise
COQ7	turquoise
COQ9	turquoise
COX10	turquoise
COX11	turquoise
COX14	turquoise
COX15	turquoise
COX16	turquoise
COX17	turquoise
COX18	turquoise
COX20	turquoise
COX4I1	turquoise
COX5A	turquoise
COX5B	turquoise
COX6A1	turquoise
COX6B1	turquoise
COX6C	turquoise
COX7A2	turquoise
COX7A2L	turquoise
COX7B	turquoise
COX7C	turquoise
COX8A	turquoise
CPNE3	turquoise
CPOX	turquoise
CPS1	turquoise
CPT1A	turquoise
CPT2	turquoise
CRLS1	turquoise
CROT	turquoise
CRYL1	turquoise
CS	turquoise
CSGALNACT1	turquoise
CSGALNACT2	turquoise
CSNK2A1	turquoise
CSNK2A2	turquoise
CSNK2B	turquoise
CTH	turquoise
CTPS1	turquoise
CTPS2	turquoise
CTSA	turquoise
CUBN	turquoise
CYB5A	turquoise
CYB5B	turquoise
CYCS	turquoise
CYP11A1	turquoise
CYP1B1	turquoise
CYP21A2	turquoise
CYP2A7	turquoise
CYP2F1	turquoise
CYP2R1	turquoise
CYP2U1	turquoise
CYP39A1	turquoise
CYP3A5	turquoise
CYP46A1	turquoise
CYP4V2	turquoise
CYP51A1	turquoise
CYP7A1	turquoise
CYP7B1	turquoise
CYP8B1	turquoise
DBI	turquoise
DBT	turquoise
DCK	turquoise
DCN	turquoise
DCTD	turquoise
DCTPP1	turquoise
DDAH1	turquoise
DDHD1	turquoise
DDHD2	turquoise
DDO	turquoise
DECR1	turquoise
DEGS1	turquoise
DERA	turquoise
DGUOK	turquoise
DHCR24	turquoise
DHFR	turquoise
DHODH	turquoise
DHRS7B	turquoise
DHTKD1	turquoise
DLAT	turquoise
DLD	turquoise
DLST	turquoise
DNPH1	turquoise
DPEP2	turquoise
DPYD	turquoise
DSE	turquoise
DSEL	turquoise
DUSP23	turquoise
DUT	turquoise
EBP	turquoise
ECHS1	turquoise
ECI2	turquoise
EEF1E1	turquoise
EHHADH	turquoise
ELOVL1	turquoise
ELOVL2	turquoise
ELOVL3	turquoise
ELOVL4	turquoise
ELOVL5	turquoise
ELOVL6	turquoise
ELOVL7	turquoise
ENO1	turquoise
ENO4	turquoise
ENOPH1	turquoise
ENPP1	turquoise
ENPP2	turquoise
ENPP3	turquoise
ENPP6	turquoise
ENTPD1	turquoise
ENTPD2	turquoise
ENTPD4	turquoise
ENTPD5	turquoise
ENTPD7	turquoise
ENTPD8	turquoise
EPM2A	turquoise
ESD	turquoise
ETFA	turquoise
ETFDH	turquoise
ETHE1	turquoise
ETNK1	turquoise
EXT2	turquoise
FAAH2	turquoise
FABP3	turquoise
FABP5	turquoise
FADS1	turquoise
FAHD1	turquoise
FAM120B	turquoise
FAR1	turquoise
FAR2	turquoise
FAU	turquoise
FBP1	turquoise
FDFT1	turquoise
FDPS	turquoise
FDX1	turquoise
FECH	turquoise
FH	turquoise
FIG4	turquoise
FLAD1	turquoise
FLVCR1	turquoise
FMO1	turquoise
FMO3	turquoise
FOLH1	turquoise
FOLR2	turquoise
FUT1	turquoise
FUT2	turquoise
FUT4	turquoise
FXN	turquoise
GALC	turquoise
GALM	turquoise
GAPDH	turquoise
GART	turquoise
GATM	turquoise
GBE1	turquoise
GCH1	turquoise
GCHFR	turquoise
GCLC	turquoise
GCLM	turquoise
GCSH	turquoise
GDE1	turquoise
GDPD1	turquoise
GGCT	turquoise
GGPS1	turquoise
GID4	turquoise
GID8	turquoise
GK	turquoise
GLA	turquoise
GLB1	turquoise
GLB1L	turquoise
GLCE	turquoise
GLIPR1	turquoise
GLO1	turquoise
GLRX	turquoise
GLRX5	turquoise
GLS	turquoise
GLUD1	turquoise
GLUD2	turquoise
GLUL	turquoise
GLYATL1	turquoise
GLYATL2	turquoise
GM2A	turquoise
GMPR	turquoise
GMPR2	turquoise
GMPS	turquoise
GNA14	turquoise
GNAQ	turquoise
GNAS	turquoise
GNB1	turquoise
GNB4	turquoise
GNG10	turquoise
GNG11	turquoise
GNG12	turquoise
GNG2	turquoise
GNG5	turquoise
GNGT2	turquoise
GNMT	turquoise
GNPAT	turquoise
GNPDA1	turquoise
GNPDA2	turquoise
GNS	turquoise
GOT1	turquoise
GOT2	turquoise
GPC6	turquoise
GPCPD1	turquoise
GPD1L	turquoise
GPD2	turquoise
GPHN	turquoise
GPS2	turquoise
GPX1	turquoise
GPX4	turquoise
GRHL1	turquoise
GSR	turquoise
GSS	turquoise
GSTA4	turquoise
GSTM3	turquoise
GSTO1	turquoise
GSTO2	turquoise
GSTP1	turquoise
GUK1	turquoise
GYG1	turquoise
HACL1	turquoise
HADHA	turquoise
HADHB	turquoise
HAS2	turquoise
HCCS	turquoise
HDAC3	turquoise
HDC	turquoise
HEXA	turquoise
HEXB	turquoise
HGD	turquoise
HIBADH	turquoise
HIBCH	turquoise
HIGD1A	turquoise
HIGD2A	turquoise
HK1	turquoise
HK2	turquoise
HLCS	turquoise
HMBS	turquoise
HMGCL	turquoise
HMGCR	turquoise
HMGCS1	turquoise
HMMR	turquoise
HMOX1	turquoise
HMOX2	turquoise
HNMT	turquoise
HPGD	turquoise
HPGDS	turquoise
HPRT1	turquoise
HPSE	turquoise
HRSP12	turquoise
HS2ST1	turquoise
HS3ST1	turquoise
HS3ST3B1	turquoise
HSCB	turquoise
HSD11B1	turquoise
HSD17B1	turquoise
HSD17B10	turquoise
HSD17B11	turquoise
HSD17B12	turquoise
HSD17B3	turquoise
HSD17B4	turquoise
HSD17B7	turquoise
HSD17B8	turquoise
HSP90AA1	turquoise
HSP90AB1	turquoise
HSPA9	turquoise
HYAL1	turquoise
HYAL2	turquoise
HYAL3	turquoise
IDH1	turquoise
IDH2	turquoise
IDH3A	turquoise
IDH3B	turquoise
IDH3G	turquoise
IDI1	turquoise
IDO1	turquoise
IDS	turquoise
IMPA1	turquoise
IMPA2	turquoise
IMPDH2	turquoise
INPP1	turquoise
INPP4A	turquoise
INPP4B	turquoise
INPP5F	turquoise
INSIG1	turquoise
INSIG2	turquoise
IPMK	turquoise
IPPK	turquoise
IQGAP1	turquoise
ISCA1	turquoise
ISCA2	turquoise
ISCU	turquoise
ITPA	turquoise
ITPR1	turquoise
ITPR2	turquoise
KCNG2	turquoise
KCNS3	turquoise
KDSR	turquoise
KMO	turquoise
KPNB1	turquoise
KYNU	turquoise
L2HGDH	turquoise
LBR	turquoise
LCLAT1	turquoise
LDHA	turquoise
LDHB	turquoise
LDLR	turquoise
LGMN	turquoise
LMBRD1	turquoise
LPCAT2	turquoise
LPCAT3	turquoise
LPGAT1	turquoise
LPIN1	turquoise
LRP12	turquoise
LRP8	turquoise
LTA4H	turquoise
LUM	turquoise
LYPLA1	turquoise
LYRM2	turquoise
LYRM4	turquoise
LYRM7	turquoise
LYVE1	turquoise
M6PR	turquoise
MANBA	turquoise
MAOB	turquoise
MAPKAPK2	turquoise
MARCKS	turquoise
MAT2A	turquoise
MAT2B	turquoise
MBOAT1	turquoise
MBOAT2	turquoise
MBTPS1	turquoise
MBTPS2	turquoise
MCCC1	turquoise
MCCC2	turquoise
MCEE	turquoise
MDH1	turquoise
MDH2	turquoise
ME1	turquoise
ME2	turquoise
MED1	turquoise
MED11	turquoise
MED13	turquoise
MED13L	turquoise
MED14	turquoise
MED17	turquoise
MED18	turquoise
MED19	turquoise
MED20	turquoise
MED21	turquoise
MED23	turquoise
MED27	turquoise
MED28	turquoise
MED30	turquoise
MED31	turquoise
MED4	turquoise
MED6	turquoise
MED7	turquoise
MED8	turquoise
MFSD2A	turquoise
MGST2	turquoise
MGST3	turquoise
MINPP1	turquoise
MKLN1	turquoise
MLX	turquoise
MMAA	turquoise
MMAB	turquoise
MMACHC	turquoise
MMADHC	turquoise
MOCOS	turquoise
MOCS2	turquoise
MOCS3	turquoise
MPC1	turquoise
MPC2	turquoise
MRPS36	turquoise
MSMO1	turquoise
MTAP	turquoise
MTF1	turquoise
MTHFD1	turquoise
MTHFD1L	turquoise
MTHFD2	turquoise
MTHFD2L	turquoise
MTHFS	turquoise
MTM1	turquoise
MTMR1	turquoise
MTMR10	turquoise
MTMR14	turquoise
MTMR2	turquoise
MTMR4	turquoise
MTMR6	turquoise
MTMR8	turquoise
MTMR9	turquoise
MTR	turquoise
MTRR	turquoise
N6AMT1	turquoise
NAGS	turquoise
NAMPT	turquoise
NAT1	turquoise
NAT2	turquoise
NCOA1	turquoise
NCOA2	turquoise
NCOA3	turquoise
NCOA6	turquoise
NCOR1	turquoise
NDC1	turquoise
NDUFA1	turquoise
NDUFA10	turquoise
NDUFA11	turquoise
NDUFA12	turquoise
NDUFA13	turquoise
NDUFA2	turquoise
NDUFA3	turquoise
NDUFA4	turquoise
NDUFA5	turquoise
NDUFA6	turquoise
NDUFA7	turquoise
NDUFA8	turquoise
NDUFA9	turquoise
NDUFAB1	turquoise
NDUFAF1	turquoise
NDUFAF2	turquoise
NDUFAF4	turquoise
NDUFAF5	turquoise
NDUFAF6	turquoise
NDUFAF7	turquoise
NDUFB1	turquoise
NDUFB10	turquoise
NDUFB11	turquoise
NDUFB2	turquoise
NDUFB3	turquoise
NDUFB4	turquoise
NDUFB5	turquoise
NDUFB6	turquoise
NDUFB7	turquoise
NDUFB8	turquoise
NDUFB9	turquoise
NDUFC1	turquoise
NDUFC2	turquoise
NDUFS1	turquoise
NDUFS2	turquoise
NDUFS3	turquoise
NDUFS4	turquoise
NDUFS5	turquoise
NDUFS6	turquoise
NDUFS8	turquoise
NDUFV2	turquoise
NEK1	turquoise
NEU1	turquoise
NEU3	turquoise
NFS1	turquoise
NFYA	turquoise
NFYB	turquoise
NFYC	turquoise
NHLRC1	turquoise
NME1	turquoise
NME2	turquoise
NMNAT1	turquoise
NMRK1	turquoise
NMT2	turquoise
NNMT	turquoise
NNT	turquoise
NOSTRIN	turquoise
NPAS2	turquoise
NQO2	turquoise
NRF1	turquoise
NSDHL	turquoise
NT5C	turquoise
NT5C2	turquoise
NT5E	turquoise
NUBP1	turquoise
NUBPL	turquoise
NUDT1	turquoise
NUDT10	turquoise
NUDT11	turquoise
NUDT12	turquoise
NUDT13	turquoise
NUDT15	turquoise
NUDT19	turquoise
NUDT4	turquoise
NUDT5	turquoise
NUDT7	turquoise
NUDT9	turquoise
NUP107	turquoise
NUP133	turquoise
NUP153	turquoise
NUP155	turquoise
NUP160	turquoise
NUP205	turquoise
NUP210	turquoise
NUP35	turquoise
NUP37	turquoise
NUP43	turquoise
NUP50	turquoise
NUP54	turquoise
NUP85	turquoise
NUP88	turquoise
NUP93	turquoise
NUP98	turquoise
OAT	turquoise
OAZ1	turquoise
OAZ3	turquoise
OCRL	turquoise
ODC1	turquoise
OGN	turquoise
OMD	turquoise
ORMDL1	turquoise
ORMDL2	turquoise
OSBP	turquoise
OSBPL10	turquoise
OSBPL1A	turquoise
OSBPL3	turquoise
OSBPL6	turquoise
OSBPL8	turquoise
OSBPL9	turquoise
OXA1L	turquoise
OXCT1	turquoise
PAICS	turquoise
PANK1	turquoise
PANK2	turquoise
PANK3	turquoise
PAPSS1	turquoise
PAPSS2	turquoise
PARP14	turquoise
PARP16	turquoise
PARP4	turquoise
PARP6	turquoise
PARP8	turquoise
PARP9	turquoise
PCBD1	turquoise
PCCA	turquoise
PCCB	turquoise
PCTP	turquoise
PCYT1A	turquoise
PDHA1	turquoise
PDHB	turquoise
PDHX	turquoise
PDK1	turquoise
PDK3	turquoise
PDP1	turquoise
PDSS1	turquoise
PDSS2	turquoise
PDZD11	turquoise
PET100	turquoise
PET117	turquoise
PFKFB2	turquoise
PFKFB4	turquoise
PGAM1	turquoise
PGAM5	turquoise
PGD	turquoise
PGK1	turquoise
PGM1	turquoise
PGM2	turquoise
PGM2L1	turquoise
PHKB	turquoise
PHYH	turquoise
PI4K2B	turquoise
PIK3C2A	turquoise
PIK3C3	turquoise
PIK3CA	turquoise
PIK3CB	turquoise
PIK3CG	turquoise
PIK3R1	turquoise
PIK3R3	turquoise
PIK3R4	turquoise
PIKFYVE	turquoise
PIP4K2A	turquoise
PIP5K1A	turquoise
PIP5K1B	turquoise
PIPOX	turquoise
PITPNB	turquoise
PKLR	turquoise
PKM	turquoise
PLA1A	turquoise
PLA2G12A	turquoise
PLA2G2A	turquoise
PLA2G4A	turquoise
PLA2G5	turquoise
PLA2R1	turquoise
PLB1	turquoise
PLBD1	turquoise
PLCB1	turquoise
PLCB4	turquoise
PLCE1	turquoise
PLCG2	turquoise
PLCH1	turquoise
PLD1	turquoise
PLEKHA1	turquoise
PLEKHA3	turquoise
PLEKHA5	turquoise
PLEKHA8	turquoise
PLIN2	turquoise
PM20D1	turquoise
PNMT	turquoise
PNP	turquoise
PNPLA4	turquoise
PNPLA8	turquoise
POMP	turquoise
PON2	turquoise
PPA1	turquoise
PPA2	turquoise
PPARA	turquoise
PPARGC1A	turquoise
PPAT	turquoise
PPCS	turquoise
PPIP5K2	turquoise
PPM1K	turquoise
PPP1CA	turquoise
PPP1CB	turquoise
PPP1CC	turquoise
PPP2CA	turquoise
PPP2CB	turquoise
PPP2R1B	turquoise
PPT1	turquoise
PRKAB2	turquoise
PRKACB	turquoise
PRKAR1A	turquoise
PRKAR2A	turquoise
PRKCA	turquoise
PRKD1	turquoise
PRKD3	turquoise
PRPS1	turquoise
PRPS2	turquoise
PSAT1	turquoise
PSMA1	turquoise
PSMA2	turquoise
PSMA3	turquoise
PSMA4	turquoise
PSMA5	turquoise
PSMA6	turquoise
PSMA7	turquoise
PSMB1	turquoise
PSMB2	turquoise
PSMB3	turquoise
PSMB4	turquoise
PSMB5	turquoise
PSMB6	turquoise
PSMB7	turquoise
PSMC1	turquoise
PSMC2	turquoise
PSMC3	turquoise
PSMC4	turquoise
PSMC5	turquoise
PSMC6	turquoise
PSMD1	turquoise
PSMD11	turquoise
PSMD12	turquoise
PSMD13	turquoise
PSMD14	turquoise
PSMD2	turquoise
PSMD6	turquoise
PSMD7	turquoise
PSMD8	turquoise
PSPH	turquoise
PSTK	turquoise
PTDSS1	turquoise
PTEN	turquoise
PTGES	turquoise
PTGES3	turquoise
PTGR1	turquoise
PTGR2	turquoise
PTGS2	turquoise
PTPN13	turquoise
PTS	turquoise
PXMP2	turquoise
PYGL	turquoise
PYURF	turquoise
RAB14	turquoise
RAB4A	turquoise
RAB5A	turquoise
RAE1	turquoise
RAN	turquoise
RANBP2	turquoise
RANBP9	turquoise
RAP1A	turquoise
RAPGEF4	turquoise
RBKS	turquoise
RBP1	turquoise
RDH11	turquoise
RFK	turquoise
RGL1	turquoise
RHCE	turquoise
RIMKLA	turquoise
RIMKLB	turquoise
RMND5A	turquoise
RNLS	turquoise
RORA	turquoise
RPE	turquoise
RPIA	turquoise
RPL10	turquoise
RPL10A	turquoise
RPL11	turquoise
RPL12	turquoise
RPL13	turquoise
RPL13A	turquoise
RPL14	turquoise
RPL15	turquoise
RPL17	turquoise
RPL18	turquoise
RPL18A	turquoise
RPL19	turquoise
RPL21	turquoise
RPL22	turquoise
RPL22L1	turquoise
RPL23	turquoise
RPL23A	turquoise
RPL24	turquoise
RPL26	turquoise
RPL26L1	turquoise
RPL27	turquoise
RPL27A	turquoise
RPL28	turquoise
RPL29	turquoise
RPL3	turquoise
RPL30	turquoise
RPL31	turquoise
RPL32	turquoise
RPL34	turquoise
RPL35	turquoise
RPL35A	turquoise
RPL36	turquoise
RPL36A	turquoise
RPL36AL	turquoise
RPL37	turquoise
RPL37A	turquoise
RPL38	turquoise
RPL39	turquoise
RPL39L	turquoise
RPL4	turquoise
RPL41	turquoise
RPL5	turquoise
RPL6	turquoise
RPL7	turquoise
RPL7A	turquoise
RPL8	turquoise
RPL9	turquoise
RPLP0	turquoise
RPLP1	turquoise
RPLP2	turquoise
RPP14	turquoise
RPS10	turquoise
RPS11	turquoise
RPS12	turquoise
RPS13	turquoise
RPS14	turquoise
RPS15	turquoise
RPS15A	turquoise
RPS16	turquoise
RPS18	turquoise
RPS19	turquoise
RPS2	turquoise
RPS20	turquoise
RPS21	turquoise
RPS23	turquoise
RPS24	turquoise
RPS25	turquoise
RPS26	turquoise
RPS27	turquoise
RPS27A	turquoise
RPS27L	turquoise
RPS28	turquoise
RPS29	turquoise
RPS3	turquoise
RPS3A	turquoise
RPS4X	turquoise
RPS5	turquoise
RPS6	turquoise
RPS7	turquoise
RPS8	turquoise
RPS9	turquoise
RPSA	turquoise
RRM1	turquoise
RRM2	turquoise
RRM2B	turquoise
SACM1L	turquoise
SAMD8	turquoise
SAMHD1	turquoise
SAR1B	turquoise
SAT1	turquoise
SBF2	turquoise
SC5D	turquoise
SCD5	turquoise
SCO1	turquoise
SCP2	turquoise
SDC2	turquoise
SDHA	turquoise
SDHAF2	turquoise
SDHB	turquoise
SDHC	turquoise
SDHD	turquoise
SDS	turquoise
SEC13	turquoise
SEC23A	turquoise
SEC24A	turquoise
SEC24B	turquoise
SEC24D	turquoise
SECISBP2	turquoise
SEH1L	turquoise
SEPHS2	turquoise
SEPSECS	turquoise
SERINC1	turquoise
SERINC2	turquoise
SERINC3	turquoise
SERINC5	turquoise
SFXN4	turquoise
SGMS1	turquoise
SGMS2	turquoise
SGPL1	turquoise
SGPP1	turquoise
SHMT2	turquoise
SIN3A	turquoise
SIRT4	turquoise
SLC19A2	turquoise
SLC22A5	turquoise
SLC25A11	turquoise
SLC25A12	turquoise
SLC25A13	turquoise
SLC25A14	turquoise
SLC25A15	turquoise
SLC25A16	turquoise
SLC25A17	turquoise
SLC25A19	turquoise
SLC25A2	turquoise
SLC25A20	turquoise
SLC25A27	turquoise
SLC25A32	turquoise
SLC25A37	turquoise
SLC25A44	turquoise
SLC25A51	turquoise
SLC26A1	turquoise
SLC26A2	turquoise
SLC27A2	turquoise
SLC2A1	turquoise
SLC2A3	turquoise
SLC35B2	turquoise
SLC35B3	turquoise
SLC35D1	turquoise
SLC35D2	turquoise
SLC36A4	turquoise
SLC44A1	turquoise
SLC44A3	turquoise
SLC44A4	turquoise
SMARCD3	turquoise
SMIM20	turquoise
SMS	turquoise
SORD	turquoise
SP1	turquoise
SPR	turquoise
SPTLC1	turquoise
SPTLC2	turquoise
SPTLC3	turquoise
SPTSSA	turquoise
SQLE	turquoise
SQRDL	turquoise
SRD5A1	turquoise
SRD5A3	turquoise
SRR	turquoise
ST3GAL1	turquoise
ST3GAL5	turquoise
ST3GAL6	turquoise
ST6GALNAC5	turquoise
STARD10	turquoise
STARD3NL	turquoise
STARD4	turquoise
STARD5	turquoise
STARD7	turquoise
STS	turquoise
SUCLA2	turquoise
SUCLG1	turquoise
SUCLG2	turquoise
SULT1A3	turquoise
SULT1C2	turquoise
SUMF1	turquoise
SUMO2	turquoise
SURF1	turquoise
SYNJ1	turquoise
SYNJ2	turquoise
TACO1	turquoise
TALDO1	turquoise
TBL1XR1	turquoise
TBXAS1	turquoise
TCN2	turquoise
TDO2	turquoise
TGS1	turquoise
THEM4	turquoise
THRAP3	turquoise
TIAM2	turquoise
TIMM21	turquoise
TIMMDC1	turquoise
TMEM126A	turquoise
TMEM126B	turquoise
TMEM177	turquoise
TMEM186	turquoise
TMEM223	turquoise
TMEM55B	turquoise
TMLHE	turquoise
TNFAIP8	turquoise
TNFAIP8L2	turquoise
TNFAIP8L3	turquoise
TPH1	turquoise
TPI1	turquoise
TPK1	turquoise
TPMT	turquoise
TPR	turquoise
TPST1	turquoise
TRMT112	turquoise
TSTD1	turquoise
TTC19	turquoise
TXN	turquoise
TXNRD1	turquoise
TYMS	turquoise
UBA52	turquoise
UBB	turquoise
UBC	turquoise
UBIAD1	turquoise
UCK2	turquoise
UGCG	turquoise
UGDH	turquoise
UGP2	turquoise
UMPS	turquoise
UPP1	turquoise
UQCR10	turquoise
UQCR11	turquoise
UQCRB	turquoise
UQCRC1	turquoise
UQCRC2	turquoise
UQCRFS1	turquoise
UQCRH	turquoise
UQCRQ	turquoise
UROD	turquoise
UROS	turquoise
UXS1	turquoise
VAPA	turquoise
VAPB	turquoise
VCAN	turquoise
VDAC1	turquoise
VDR	turquoise
VKORC1	turquoise
VNN1	turquoise
VNN2	turquoise
WASL	turquoise
WDR26	turquoise
ZDHHC21	turquoise

## Sheet: S7
	symbol	log2FC	AveExpr	t	P.Value	adj.P.Val	B	group	log10P
1	C19orf68	-1.66812	0.679349156464393	-17.0756	1.94745734674542e-39	4.8781859078626e-35	78.9973558856099	Down	34.3117416527266
2	HSPB6	-2.58556	1.39147738847377	-15.3433	1.78414950809659e-34	4.96568455870127e-31	67.7217823100355	Down	30.3040208721287
3	PNMAL2	-2.03556	1.7152340610631	-14.333	1.53339489580347e-31	1.2803336248327e-28	61.0491665716917	Down	27.8926768486767
4	SCAF1	-2.287	3.68710013838337	-14.2102	3.49782223073521e-31	2.24658843737657e-28	60.2345540757555	Down	27.6484764806505
5	GJC2	-1.64154	1.10923883595573	-14.0905	7.8125645000723e-31	4.65945067053122e-28	59.4407210820637	Down	27.3316652817692
6	ZNF703	-2.19661	1.78774076759498	-14.025	1.21340901081239e-30	6.75437384707545e-28	59.0057721171956	Down	27.1704149053191
7	RP11-690G19.3:ENSG00000266753	-1.23011	0.246631248911998	-13.9411	2.13231951827682e-30	1.13643556624077e-27	58.448818687379	Down	26.9444551829213
8	ZNF579	-1.28622	1.11781213357818	-13.8904	2.99759611156392e-30	1.41673179242575e-27	58.1123352763372	Down	26.8487123601227
9	FBXW4	-1.08449	3.9546998218473	-13.8049	5.3261466792948e-30	2.2612652232145e-27	57.5444574836539	Down	26.6456484963794
10	STRF6	-2.75953	8.90496649342509	-13.6347	1.67366868652415e-29	5.74297629160868e-27	56.4132772805409	Down	26.2408629765875
11	ZNF444	-1.5446	1.70734927442053	-13.604	2.05787277759094e-29	6.7825862112994e-27	56.2091087950888	Down	26.168604677352
12	SCRIB	-2.1536	3.81949544224833	-13.5205	3.60993679133912e-29	1.05145705449132e-26	55.6538483163409	Down	25.9782084608553
13	AX747175	-1.37173	0.704960207208135	-13.2065	2.9873314354514e-28	6.18426984517539e-26	53.5659321876781	Down	25.2087115686185
14	MTND5	-2.96106	7.3936946715941	-13.1892	3.35653457175347e-28	6.83559629982542e-26	53.4508003865122	Down	25.1652235939816
15	MTRNR2L8	-1.88415	1.77606576316188	-13.109	5.76028456759247e-28	1.0118383100636e-25	52.9171949779909	Down	24.9948888814265
16	SPTBN4	-1.47822	1.22350503378292	-13.0942	6.36169284725074e-28	1.08404111653594e-25	52.8190772882815	Down	24.9649542451537
17	CCDC154	-1.18714	0.765588077145031	-12.9849	1.32774605416384e-27	1.97968517325893e-25	52.0921193213391	Down	24.7034038695302
18	DOHH	-1.16309	1.43348009235322	-12.8399	3.52188264660286e-27	4.47815423425152e-25	51.1282946234557	Down	24.3489009527555
19	BC140723	-2.08517	1.70458613996233	-12.7819	5.20222697011395e-27	6.26493189299924e-25	50.7428786492623	Down	24.2030836459237
20	LINC00482	-1.60584	0.898847142813548	-12.7808	5.24113708531364e-27	6.28159056698667e-25	50.735516288037	Down	24.2019303742561
21	ZNF219	-1.76732	2.44340908998831	-12.7603	6.01714381823626e-27	7.04315119172898e-25	50.5990971336854	Down	24.1522329887298
22	CROCC	-2.5049	4.03445139514087	-12.7414	6.8313283006181e-27	7.74289333041551e-25	50.4737120495988	Down	24.1110967237316
23	TCF7L1	-2.20632	2.1247257382641	-12.7161	8.10162582080914e-27	8.97954093740922e-25	50.3052111741877	Down	24.0467458652755
24	PRX	-1.49295	2.2019140895756	-12.6758	1.061768504782e-26	1.13659142206344e-24	50.0379982058896	Down	23.9443956259304
25	CCDC9	-1.59642	2.87407080120606	-12.6146	1.6029143740351e-26	1.61900815141957e-24	49.6310517828719	Down	23.7907509646453
26	ZBTB47	-1.62756	4.85532244559271	-12.5298	2.83469972830002e-26	2.56340770737138e-24	49.0677827759862	Down	23.5911823142294
27	PELP1	-1.37736	3.71535074400705	-12.4161	6.08456693091584e-26	4.93243744506508e-24	48.3131418070602	Down	23.3069384139187
28	AX746671	-1.48359	0.981770861286726	-12.3922	7.14366709176008e-26	5.59192865567182e-24	48.1546011085826	Down	23.2524383781504
29	LOC100507472	-2.25165	1.3545800704184	-12.3042	1.29031176317414e-25	9.31441479992764e-24	47.5704750479758	Down	23.0308444254855
30	SIX5	-1.69006	2.50818100087822	-12.3013	1.31557692934972e-25	9.46950761588538e-24	47.5513171887833	Down	23.0236726023339
31	cytochrome_b	-2.5551	8.16431123434511	-12.254	1.80729727828228e-25	1.24713469762239e-23	47.2375866055704	Down	22.9040866377204
32	ATN1	-1.96095	5.21231741846059	-12.204	2.52784005690293e-25	1.62776004075479e-23	46.9061005791832	Down	22.7884096170494
33	AK310239	-1.42033	0.978241061129423	-12.1681	3.2146910612445e-25	1.98826657760774e-23	46.6686357508463	Down	22.7015253878348
34	TVAS5	-2.19727	11.9332718441577	-12.0519	7.00747525002496e-25	3.77484403307258e-23	45.8988096049716	Down	22.4231009876044
35	D2HGDH	-1.82393	3.15000342616824	-11.8766	2.26728376599799e-24	1.06354290364202e-22	44.7388619913321	Down	21.9732449858373
36	AJ420422	-2.23049	0.734035166433929	-11.5636	1.83577217729526e-23	6.58800247407864e-22	42.6729417362843	Down	21.181246246406
37	GIGYF1	-1.85345	5.28253219778021	-11.5185	2.47964774105765e-23	8.52026011875899e-22	42.3759851746293	Down	21.0695471462641
38	SYNE3	-1.896	5.86696103661963	-11.4219	4.72124605345073e-23	1.49699357459351e-21	41.7399640392419	Down	20.8247800637348
39	OK/SW-cl.16	-1.62672	9.9714660994407	-11.4173	4.8676461016405e-23	1.53370650566029e-21	41.7098033792565	Down	20.8142577402353
40	TNKS1BP1	-2.07146	6.17567797288416	-11.414	4.97534314383277e-23	1.56174649636425e-21	41.688189758101	Down	20.8063894596809
41	SURF6	-1.2992	3.7019072095639	-11.2879	1.15109562163366e-22	3.3066277782456e-21	40.8597715170844	Down	20.4806146901641
42	MTSS1L	-1.96631	3.72895125680382	-11.2299	1.69304763450122e-22	4.65012611805054e-21	40.4787522945489	Down	20.3325352682647
43	CBX7	-1.57539	4.84650464825006	-11.0295	6.39310849167375e-22	1.51505179383099e-20	39.166683899768	Down	19.8195725200392
44	PPP1R3F	-1.18725	1.79856799364917	-11.0258	6.55435609823622e-22	1.55179646412778e-20	39.1420878592303	Down	19.8091652420359
45	ARVCF	-2.38191	2.70265674895626	-11.0219	6.72646235002277e-22	1.57911110970685e-20	39.1164943876677	Down	19.8015873110082
46	DKFZp434J194	-1.6579	3.52338881434791	-10.9922	8.1852100840223e-22	1.8741437604632e-20	38.9226857445751	Down	19.7271970986237
47	AK056618	-1.38428	1.97485022341496	-10.9566	1.03593531270221e-21	2.33776068899799e-20	38.6900954313684	Down	19.6311999485921
48	MTRNR2L2	-1.20352	1.5886695716166	-10.9134	1.37874496024079e-21	3.01362849119297e-20	38.4078393668914	Down	19.520910286915
49	TNRC18	-2.03137	5.86172635581805	-10.9014	1.49256548044502e-21	3.23139781501013e-20	38.3295206169623	Down	19.4906095730165
50	TMEM8B	-1.47896	2.38553662466487	-10.8971	1.53564681161415e-21	3.31607042966577e-20	38.3014257346537	Down	19.4793762540897
51	TRIM56	-1.57691	4.53970216637949	-10.8801	1.71752108067286e-21	3.6367020752134e-20	38.1909136915573	Down	19.4392922756268
52	PRR12	-1.92505	3.90692398296675	-10.8777	1.74535859084742e-21	3.69252426876157e-20	38.1750395232004	Down	19.4326766416478
53	AJ297365	-1.08301	0.497147043527609	-10.8769	1.75512691276972e-21	3.70692867099231e-20	38.1695291511873	Down	19.430985770618
54	H1FX-AS1	-1.34191	1.56429920827565	-10.8591	1.97302944689211e-21	4.10826389153786e-20	38.0539848443541	Down	19.386341667568
55	TELO2	-1.65852	3.04700347655132	-10.8185	2.58076989838832e-21	5.20916238394271e-20	37.7888795728715	Down	19.2832321042008
56	ZFHX2	-1.85472	2.19311603265979	-10.815	2.64090177891514e-21	5.32195886243326e-20	37.7661399792727	Down	19.2739284867721
57	FLYWCH1	-1.74713	4.00591431291989	-10.8128	2.678448762141e-21	5.3803097869182e-20	37.7522022833475	Down	19.2691927178511
58	ANO8	-1.41577	2.65265572439291	-10.7951	3.01048411141334e-21	5.98014405287808e-20	37.6368273705322	Down	19.2233
59	PRR24	-1.1144	1.49315355486915	-10.795	3.01322670714195e-21	5.98084911150544e-20	37.6359283725713	Down	19.2232371540947
60	RAB11FIP3	-1.36941	4.11025	-10.7938	3.03690720069771e-21	6.01258602343801e-20	37.6281999875107	Down	19.2209386970236
61	ARHGAP33	-1.70173	2.0681359625194	-10.7892	3.13149618011143e-21	6.16673331883736e-20	37.5979195880204	Down	19.2099448322874
62	INF2	-1.93894	5.32960429680712	-10.7663	3.64031900734939e-21	7.06870936551123e-20	37.4492795160262	Down	19.1506598742659
63	RAB3IL1	-1.72739	3.80990504619727	-10.742	4.27205049077117e-21	8.19376667253653e-20	37.2913008911686	Down	19.0865164072699
64	EXD3	-1.69375	2.64247220277089	-10.7417	4.28194841997193e-21	8.20019311711598e-20	37.2890162496818	Down	19.0861759197248
65	MAP2K7	-1.11896	3.36633320049742	-10.7322	4.55785634153506e-21	8.66892509484523e-20	37.2273704377053	Down	19.0620347496193
66	AX748291	-1.28087	0.940819206910528	-10.7184	4.99214574415958e-21	9.41628454408534e-20	37.1375	Down	19.0261204263266
67	AK126380	-1.59752	1.4880197928051	-10.6549	7.58062113226904e-21	1.37599259958121e-19	36.7251507092297	Down	18.8613839018343
68	RGMA	-2.27624	3.66652944472812	-10.6332	8.74562666819336e-21	1.56698094847952e-19	36.5840309239058	Down	18.8049362836977
69	RP4-535B20.1:ENSG00000231485	-1.11556	0.28020658028664	-10.6197	9.55824728386075e-21	1.68965798315757e-19	36.4963	Down	18.7722011954216
70	RXRA	-1.54835	5.85798294442811	-10.6131	9.97952555947507e-21	1.75364848563505e-19	36.4537491237172	Down	18.7560574554672
71	COL27A1	-2.22602	3.61397580896305	-10.5793	1.2468060654502e-20	2.14795358552009e-19	36.233987238758	Down	18.6679751074093
72	KLHL29	-2.12171	4.03366852615135	-10.5711	1.31541316922207e-20	2.25528983407554e-19	36.1811137285682	Down	18.6467976377101
73	HDGFRP2	-1.37109	3.90435843798439	-10.5689	1.33476166895855e-20	2.28221467889029e-19	36.166700542154	Down	18.6416435056355
74	PLEKHA6	-2.22155	3.19715003507859	-10.5597	1.41755727607212e-20	2.40408884281181e-19	36.1072963761802	Down	18.6190494870728
75	LOC23117	-1.86261	1.71732702770447	-10.5442	1.56972123003437e-20	2.6434570250511e-19	36.0066531359803	Down	18.5778277455709
76	FN3K	-1.02256	1.42253574381684	-10.5438	1.57329795648923e-20	2.64671192156472e-19	36.0044066263413	Down	18.5772933264294
77	EME2	-1.25138	1.32234224452514	-10.5238	1.79465556063222e-20	2.98501508222287e-19	35.8744733878037	Down	18.525053470193
78	FLJ45340	-1.57521	6.39839210062922	-10.4872	2.28164830748870e-20	3.69922384817376e-19	35.6375056840846	Down	18.4318893877748
79	PNPLA2	-2.14083	4.05738506674901	-10.4727	2.50923627118287e-20	4.02349377492306e-19	35.5436621415824	Down	18.3953966662691
80	TSNARE1	-1.22082	2.55882225834427	-10.4726	2.51056759559453e-20	4.02349377492306e-19	35.5431386158983	Down	18.3953966662691
81	TNK2	-1.6193	4.62014769859895	-10.4657	2.62681254640471e-20	4.19369199967441e-19	35.4984655315551	Down	18.3774034689002
82	RUSC2	-1.48507	4.79197726060116	-10.4157	3.64533163659476e-20	5.6330605900717e-19	35.1750636511764	Down	18.2492555774009
83	PAGR1	-1.35665	4.58447134477559	-10.41	3.78264849157214e-20	5.82727933981492e-19	35.1385698920083	Down	18.2345341628207
84	LTBP4	-3.15627	6.20554505413885	-10.4079	3.83659020319522e-20	5.8994934315431e-19	35.1245954409968	Down	18.2291852780749
85	NOL3	-1.38591	3.17906058696096	-10.4066	3.86893953132578e-20	5.93466419596935e-19	35.1163087920172	Down	18.226603849913
86	DMPK	-1.87158	3.8711211078657	-10.371	4.88394667018082e-20	7.38310079308143e-19	34.8863861636724	Down	18.1317612026082
87	LOC151009	-1.17974	0.373251017136741	-10.3656	5.05850544517333e-20	7.62397731023748e-19	34.8517292593761	Down	18.1178184048741
88	FLJ44511	-1.03965	0.766198190142981	-10.3574	5.33604800460504e-20	7.9941786164684e-19	34.7990158607728	Down	18.0972261523881
89	WNK2	-1.44351	0.968976066181478	-10.3441	5.82321107676238e-20	8.66700025322761e-19	34.7127965677898	Down	18.0621311907472
90	PLEKHH3	-1.7026	2.87373713742955	-10.339	6.01893604698042e-20	8.93706751872036e-19	34.6801723102447	Down	18.0488049609982
91	MNT	-1.4858	3.80352047774385	-10.3226	6.6999010581214e-20	9.83162399559947e-19	34.5743996427569	Down	18.0073747391288
92	MGC72080	-1.37782	2.03695138888089	-10.3073	7.40397406252329e-20	1.07639086646631e-18	34.475791236512	Down	17.9680299960254
93	XB	-3.29735	4.00654863785074	-10.3044	7.5456904148457e-20	1.09572173450128e-18	34.4570813559216	Down	17.9602997236934
94	PPL	-3.05214	5.16091636236448	-10.2945	8.04694950438588e-20	1.16311620389707e-18	34.3936127570756	Down	17.9343768938784
95	SEMA3B	-2.05323	3.21539065005293	-10.2666	9.65798173976111e-20	1.37534272086001e-18	34.213530461201	Down	17.861589066756
96	INTS1	-1.57473	5.29252573100028	-10.2604	1.00553604812138e-19	1.42706359599958e-18	34.173742332398	Down	17.8455566724521
97	PLEC	-1.99124	8.86779624438334	-10.2548	1.04331714613055e-19	1.47483358879369e-18	34.1373457533472	Down	17.8312569800559
98	MEGF8	-1.40092	4.65442732867538	-10.2421	1.13274356657791e-19	1.59047609861043e-18	34.0561968049675	Down	17.7984728530072
99	MAFK	-1.63949	4.33657022424571	-10.2283	1.23961720892254e-19	1.72129267811777e-18	33.9672313923026	Down	17.7641452786065
100	MYH7B	-1.3746	0.835906503890468	-10.228	1.24247730947803e-19	1.72266255235918e-18	33.9649573572888	Down	17.7637997869752
101	LOC619207	-1.45213	2.18200995940061	-10.1798	1.69988408052823e-19	2.30663035390854e-18	33.6556681362792	Down	17.6370219972085
102	NUMBL	-1.86304	3.33517354757026	-10.1761	1.7416579489734e-19	2.35820486290998e-18	33.6317138520111	Down	17.6274184693992
103	NCOR2	-1.65184	6.18703399887319	-10.1722	1.78669357229635e-19	2.40876680798984e-18	33.6065245382904	Down	17.6182052418884
104	RP11-320P7.2:ENSG00000257139	-1.06664	0.508073930333165	-10.1398	2.20572563675557e-19	2.92025483483564e-18	33.3986443223147	Down	17.5345792483688
105	ZNF628	-1.07197	1.2351304547314	-10.1304	2.34482601698226e-19	3.08323080836686e-18	33.3383065780478	Down	17.5109939630944
106	MIR497HG	-1.25546	1.58652684296807	-10.0918	3.01444623019905e-19	3.87622503184065e-18	33.0904640721924	Down	17.4115910181925
107	C11orf95:ENSG00000188070	-1.2564	0.23543367654318	-10.0839	3.17177249416715e-19	4.05977154861486e-18	33.0402719399205	Down	17.3914984043458
108	NAT8L	-2.49924	1.00579139090931	-10.0751	3.35862358487722e-19	4.28361314549844e-18	32.983799504891	Down	17.3681897573457
109	GLTSCR1	-1.25016	1.83156824472518	-10.0723	3.42150818679492e-19	4.35937734338891e-18	32.9654983907169	Down	17.3605755372547
110	RP11-458F8.4:ENSG00000273142	-1.1496	1.14393552827095	-10.0504	3.94388664187883e-19	4.96713633894505e-18	32.8253230525686	Down	17.3039
111	SETD1A	-1.30756	3.88991204419359	-10.0258	4.62619895026939e-19	5.73387716503206e-18	32.6679034199244	Down	17.241551615038
112	SPEG	-2.29908	4.35713042330994	-10.0221	4.73919279746849e-19	5.86232298191547e-18	32.6440975908376	Down	17.2319302579891
113	KRBA1	-1.1962	2.36255925119685	-10.0214	4.76055928875773e-19	5.88004189467912e-18	32.6396599319661	Down	17.2306195796104
114	ZC3H4	-1.19807	4.61900207648796	-9.98397	6.06629272932546e-19	7.31253929628843e-18	32.4005522317029	Down	17.135931787082
115	AHDC1	-1.93505	4.05159383152165	-9.97318	6.50525802037304e-19	7.8003929225622e-18	32.3316350508691	Down	17.1078835204117
116	ACAP3	-1.66632	4.55517867209147	-9.95609	7.26664514435669e-19	8.6553587361384e-18	32.2224516102314	Down	17.0627149273384
117	PWWP2B	-1.20974	2.2491757925446	-9.9541	7.3608045583204e-19	8.76334569303078e-18	32.2097517726333	Down	17.0573300560901
118	NFIC	-1.77872	6.07951434503471	-9.93007	8.59918168180172e-19	1.01412854024224e-17	32.0563662829221	Down	16.9939069949239
119	GPC1	-1.79673	3.2756799895774	-9.92394	8.94692288247554e-19	1.05167278875237e-17	32.0172629175495	Down	16.9781193629807
120	HOXC5	-1.35492	1.14580122165614	-9.90689	9.98975977021389e-19	1.16453590113956e-17	31.9085133408649	Down	16.9338471181843
121	PNPLA7	-1.76901	3.09850240659719	-9.89864	1.05371863055696e-18	1.22480733071096e-17	31.8558906530646	Down	16.9119322229648
122	ZNF428	-1.22976	2.80249153292304	-9.89758	1.06092708014691e-18	1.23204276451553e-17	31.8491659688794	Down	16.9093742174388
123	DUSP8	-1.12486	1.27639861434302	-9.85978	1.35433476407619e-18	1.54273449319438e-17	31.6083348670085	Down	16.8117088102054
124	ZNF213	-1.19232	2.45163183188192	-9.83364	1.60329696256871e-18	1.80742509520179e-17	31.4418957586797	Down	16.7429396920498
125	RAB11B	-1.29759	3.69819633208822	-9.81305	1.83093713307547e-18	2.04199217481778e-17	31.3109534174763	Down	16.6899459265194
126	KIF1C	-1.18191	5.98331952015539	-9.76328	2.52310892346458e-18	2.74669080503539e-17	30.9947085334038	Down	16.5611902263547
127	PIDD	-1.46596	2.52347828651227	-9.74866	2.77214527054222e-18	2.99824986536322e-17	30.9018801238509	Down	16.5231321771493
128	BAHCC1	-1.95977	3.91979447503985	-9.74792	2.78538689728792e-18	3.01127131593289e-17	30.8971807489304	Down	16.5212501127356
129	ZNF205	-1.28398	2.02456864375532	-9.73169	3.09188986575872e-18	3.31828402945116e-17	30.7942304601524	Down	16.4790864431628
130	SSPO	-1.23822	1.00378767832638	-9.7288	3.14993553714402e-18	3.36615764803415e-17	30.7758887485464	Down	16.4728655484707
131	BC034268	-1.45399	2.06239426850673	-9.68808	4.09248165749171e-18	4.30906149804581e-17	30.5177548334853	Down	16.3656173077052
132	NFIX	-1.8748	5.88632225472477	-9.68456	4.18614674352038e-18	4.40028492565849e-17	30.4954406857744	Down	16.3565192013241
133	HEATR7A	-1.47742	0.550299585696926	-9.66122	4.86274417764809e-18	5.05422734049407e-17	30.3477066884277	Down	16.2963452272951
134	ZC3H18	-1.10359	3.90819892679102	-9.65331	5.11608077812735e-18	5.28464772830153e-17	30.2976299172683	Down	16.276983957222
135	SCARNA17	-1.95689	4.51867745155274	-9.6199	6.33894070853002e-18	6.47569844241306e-17	30.0863052019909	Down	16.1887133834896
136	LOC100507373	-1.03871	1.85779860330671	-9.60761	6.85837039920324e-18	6.9722126675991e-17	30.0086513894264	Down	16.156629374437
137	FASN	-2.53166	4.93286392266653	-9.58699	7.82690513150372e-18	7.89323074945084e-17	29.8784095469139	Down	16.1027452009133
138	RP11-161M6.2:ENSG00000260807	-1.53841	1.54491073763533	-9.58692	7.83030107592533e-18	7.89323074945084e-17	29.8779818597535	Down	16.1027452009133
139	TBKBP1	-1.17877	2.52423058375162	-9.57946	8.21369867529946e-18	8.2529056605526e-17	29.8308519179026	Down	16.0833931193079
140	HOXC8	-1.34183	1.16787590131327	-9.57773	8.30480904943293e-18	8.33108377570066e-17	29.8199757493922	Down	16.0792984983303
141	EFNB1	-1.68819	4.42312791467006	-9.57017	8.71671424907313e-18	8.71288807761503e-17	29.7722497378022	Down	16.0598378647088
142	IGF2	-2.36384	1.86096302668711	-9.56821	8.82686442529733e-18	8.81947056199732e-17	29.7598691541169	Down	16.0545574850387
143	AC010525.7:ENSG00000267018	-1.06537	1.25732263838238	-9.56218	9.17385318893326e-18	9.15156704618037e-17	29.7218550114788	Down	16.0385045342135
144	SLC27A1	-1.28529	3.57695607182607	-9.55924	9.34825249689059e-18	9.31812084339882e-17	29.7032885082042	Down	16.0306716616404
145	YJEFN3	-1.26367	1.26994602413987	-9.55915	9.35390110043113e-18	9.32004250854015e-17	29.7026929675953	Down	16.0305821068325
146	TENC1	-1.83967	5.98987205421086	-9.54997	9.91936274213395e-18	9.85210615891012e-17	29.6448259095862	Down	16.006470917176
147	ZNF865	-1.20564	2.20065626755899	-9.5473	1.00903076445464e-17	9.9941524787759e-17	29.6279804925759	Down	16.0002540288993
148	ADAMTS13	-1.20038	1.57165995482696	-9.54052	1.05372579765093e-17	1.039983353245e-16	29.5852506649025	Down	15.9829736122894
149	LZTS2	-1.38957	4.77481726406855	-9.50183	1.3493251311416e-17	1.3075143214687e-16	29.3414795196524	Down	15.8835535455194
150	SLC2A4RG	-1.21598	3.81760116424824	-9.49241	1.43294047930157e-17	1.38425476536926e-16	29.2822089690269	Down	15.858783972732
151	FOXP4	-1.53969	3.64735893769998	-9.45809	1.78382551834594e-17	1.69125834250747e-16	29.0662940003099	Down	15.771790048135
152	LRFN3	-1.09489	1.37188225868461	-9.43814	2.02579302011184e-17	1.90729433015196e-16	28.9409083141046	Down	15.7195822822569
153	TRIM17	-1.25708	0.870176061926883	-9.43749	2.0341454611821e-17	1.91338000965642e-16	28.9368525296843	Down	15.7181987677107
154	MLLT1	-1.37286	4.34419277049943	-9.39243	2.71024124180838e-17	2.50235285167925e-16	28.6540010122875	Down	15.6016514513442
155	IRF2BP1	-1.16887	2.60756677098492	-9.37369	3.05337928522671e-17	2.80058944400014e-16	28.536503333034	Down	15.5527505524666
156	BZRAP1	-1.53725	3.37562340417822	-9.35861	3.36073319294493e-17	3.06120020909373e-16	28.4419744019726	Down	15.5141082656783
157	BAIAP2-AS1:ENSG00000226137	-1.39843	0.429464016911738	-9.35682	3.39916166426056e-17	3.09282965957366e-16	28.4307686336015	Down	15.5096439985045
158	POLRMT	-1.1054	3.47213781090623	-9.3502	3.54526884640549e-17	3.2199216582165e-16	28.3892904440439	Down	15.4921546947073
159	AX747853	-1.01182	0.746519472120078	-9.34331	3.7038330971011e-17	3.35541827303022e-16	28.3461677138406	Down	15.4742533347062
160	MAP7D1	-1.11501	5.10620200764715	-9.33611	3.87723137585591e-17	3.49858676995009e-16	28.3010755427972	Down	15.4561073504947
161	EHBP1L1	-1.28296	6.53998503508859	-9.33205	3.97850624607039e-17	3.58738671554417e-16	28.2756631532834	Down	15.4452218044296
162	LOC283335	-1.5181	1.95458327378478	-9.32192	4.2426268270392e-17	3.81318835272712e-16	28.2123168019419	Down	15.4187117421877
163	PLEKHA4	-1.68975	4.61903458506969	-9.31376	4.46834266494734e-17	4.0059955409544e-16	28.1612324792133	Down	15.3972895384523
164	ADAMTS7	-2.02125	4.11010996265397	-9.30017	4.8707149500493e-17	4.33569789565689e-16	28.0762595015869	Down	15.3629409863451
165	PRCD	-1.12229	1.31100017351701	-9.29946	4.89244397222917e-17	4.35349303944471e-16	28.0718728598668	Down	15.361162145573
166	PAK4	-1.30357	2.57406269185718	-9.29841	4.92521793428033e-17	4.37954504919375e-16	28.0652931997032	Down	15.3585710020271
167	MAPT	-1.44466	1.15310313674369	-9.27435	5.73680551399779e-17	5.03331843503084e-16	27.9149761190944	Down	15.2981455929086
168	HNRNPUL2-BSCL2	-1.16847	4.85245051579234	-9.22165	8.00942428435787e-17	6.87317810547723e-16	27.5861317811572	Down	15.1628424020208
169	NES	-1.84778	4.51122229607545	-9.21979	8.10413923660794e-17	6.94969475309114e-16	27.5745479001937	Down	15.1580342702242
170	DVL1	-1.2651	3.93560512490636	-9.21169	8.53003552414711e-17	7.28762325255643e-16	27.5240799299704	Down	15.137414087128
171	BC017214	-1.65504	2.03392194223655	-9.19792	9.30594751658702e-17	7.90989750061039e-16	27.4382972716502	Down	15.1018291442151
172	SH2B1	-1.27025	4.46829768817828	-9.19634	9.39907192016726e-17	7.98363352079585e-16	27.4284862802115	Down	15.0977994070349
173	ANKRD13B	-1.43107	2.31570706958872	-9.19275	9.61487585403391e-17	8.15863906733386e-16	27.4061192834223	Down	15.0883822793393
174	RRN3P3	-1.01039	2.99268991465511	-9.18921	9.83237942024368e-17	8.32346306514647e-16	27.3840785838561	Down	15.0796959432808
175	AK304826	-1.77142	4.55601048293541	-9.17038	1.1073630197675e-16	9.31129113197584e-16	27.266942696131	Down	15.030990094248
176	MAP3K10	-1.05071	2.13900976951354	-9.16408	1.15230979881827e-16	9.67947959443285e-16	27.2277422549553	Down	15.0141479913839
177	CNTFR	-1.48508	0.669897794084151	-9.16166	1.1700735328719e-16	9.81762153170864e-16	27.2126697285383	Down	15.0079937139207
178	AB209061	-1.04122	2.47557965500223	-9.1578	1.19894352270059e-16	1.00476200401897e-15	27.188655165078	Down	14.9979367965337
179	AZI1	-1.25818	2.49960906854078	-9.15616	1.21141606546898e-16	1.01453564105425e-15	27.1784587002767	Down	14.9937326914189
180	FLJ00322	-1.95765	2.99657446185399	-9.15494	1.22076657727715e-16	1.02134208397513e-15	27.1708831742674	Down	14.9908287728004
181	MIRLET7BHG	-1.61979	4.46262919370111	-9.15264	1.23857338033425e-16	1.03554821775676e-15	27.1566157673709	Down	14.9848296744449
182	OBSL1	-1.54513	4.15318631621316	-9.14466	1.30257128080067e-16	1.08687901441625e-15	27.1069800636167	Down	14.9638187965721
183	CHTF18	-1.36649	2.31402268529108	-9.13874	1.35206210035016e-16	1.12555013465175e-15	27.0702407610995	Down	14.9486351557344
184	ZSCAN18	-1.4453	4.45846926308707	-9.13762	1.36170430412659e-16	1.13244791215362e-15	27.0632397081451	Down	14.9459817645774
185	MAD1L1	-1.11915	4.04118532310408	-9.13483	1.38586460860786e-16	1.14986825376012e-15	27.0459127975069	Down	14.9393519161183
186	UNKL	-1.29812	3.91431855722987	-9.12192	1.50337624762101e-16	1.24120209712125e-15	26.9657289949752	Down	14.9061574993081
187	KIF26A	-1.66155	1.75003831389181	-9.11806	1.54032281054032e-16	1.27044932766627e-15	26.9418103363652	Down	14.8960426522616
188	RPH3AL	-1.21201	2.57102598346673	-9.10589	1.6631058641447e-16	1.36587340298232e-15	26.8662536523572	Down	14.8645895517043
189	ULK1	-1.40866	4.26365436636604	-9.10075	1.71781248214638e-16	1.40941647118522e-15	26.8343696510052	Down	14.8509606574144
190	PNMT	-1.21979	0.419083852689013	-9.09633	1.76632108815592e-16	1.4473201484206e-15	26.8069363594815	Down	14.8394353919538
191	LTBP3	-1.95338	6.29856616177693	-9.09023	1.83543650150808e-16	1.50100714744616e-15	26.7691238645756	Down	14.8236172397427
192	PPP1R12C	-1.41302	4.94370438033036	-9.05233	2.32962215236722e-16	1.87937859242018e-15	26.5342562470473	Down	14.7259857244035
193	SORBS3	-1.49947	4.97111207156902	-9.0458	2.42714529795809e-16	1.95490554882805e-15	26.4938599141374	Down	14.7088742206792
194	C21orf2	-1.21814	3.37239907407065	-9.04026	2.51311679598412e-16	2.01830915750581e-15	26.4595729807397	Down	14.6950123093007
195	WTIP	-1.35947	2.40053679076334	-9.01643	2.91883400470154e-16	2.32550486589595e-15	26.3121567846121	Down	14.633482747432
196	ARMC5	-1.1273	2.41723222103757	-9.01205	3.00017549472989e-16	2.38651622634134e-15	26.285083145929	Down	14.6222356084435
197	LOC155060	-1.62058	3.07619523823252	-8.98797	3.48921096536142e-16	2.75626759606869e-15	26.1363509310275	Down	14.5596786206344
198	INS-IGF2	-2.60741	4.49063825039812	-8.98561	3.54138570116341e-16	2.79483838778961e-15	26.1217322232957	Down	14.5536433002357
199	IRX3	-1.37987	1.69501242230609	-8.96211	4.10305973349471e-16	3.2107948536179e-15	25.9767403764774	Down	14.4933874417981
200	FBXL19	-1.33463	2.81827103751578	-8.92459	5.18931264798923e-16	4.00576556300408e-15	25.7454327964925	Down	14.3973144713362
201	PLCD3	-1.45662	3.29043762698772	-8.92334	5.23001897572729e-16	4.03470111866316e-15	25.7377378988734	Down	14.3941886312822
202	ZNF580	-1.06589	1.89276777869858	-8.92004	5.33909843301159e-16	4.11251773211892e-15	25.7174098245204	Down	14.3858922164718
203	GPT	-1.19052	0.520228519088589	-8.91594	5.4774451853156e-16	4.2087277437721e-15	25.6922169646901	Down	14.3758491671961
204	PALM	-2.02069	3.83164405101363	-8.91401	5.54393401979853e-16	4.25720426921929e-15	25.6803349874576	Down	14.3708755110006
205	RGL3	-1.69856	2.5210343858811	-8.91232	5.6028697127296e-16	4.30114261214109e-15	25.669921380968	Down	14.3664161573903
206	SSC5D	-2.14318	4.98767422340121	-8.90027	6.04100133919535e-16	4.61063505623109e-15	25.595777500565	Down	14.3362392519592
207	NINL	-1.37898	3.45078290534943	-8.89117	6.39467988649085e-16	4.86426773388125e-15	25.5397488840895	Down	14.3129825290998
208	BOK	-1.77611	2.01244284686593	-8.87737	6.97004924040369e-16	5.27949088064324e-15	25.4549093051513	Down	14.2774079559488
209	SNRNP70	-1.29338	6.19305619043026	-8.86599	7.48288893019484e-16	5.64915264654764e-15	25.384999194985	Down	14.2480166899729
210	MIB2	-1.28201	3.24535891959823	-8.86196	7.67330430433015e-16	5.78593014807844e-15	25.3602557635015	Down	14.2376268137726
211	ARHGAP39	-1.10889	1.29582597050842	-8.84008	8.79470881780403e-16	6.59774367107437e-15	25.2259461163165	Down	14.1806045612369
212	CCDC85B	-1.39042	1.91482136946765	-8.83703	8.96387442707006e-16	6.71660456247915e-15	25.2071867121229	Down	14.1728502198699
213	PEX6	-1.20213	3.24423647403649	-8.82727	9.52545337363188e-16	7.11186532208957e-15	25.1473566315748	Down	14.1480164762261
214	KLHL30	-1.27737	0.906602257415003	-8.81955	9.99488964503074e-16	7.43134433714381e-15	25.099991230534	Down	14.1289326148543
215	AX747945	-1.03136	1.29120943602776	-8.80106	1.12140977970686e-15	8.29182492357306e-15	24.9866695012857	Down	14.0813498763236
216	COL18A1	-2.11516	6.19511768011635	-8.7965	1.15364282021054e-15	8.51933932884843e-15	24.9587694873905	Down	14.0695940832803
217	AK057719	-1.11445	1.66629903263373	-8.78923	1.20699608469086e-15	8.87149205558135e-15	24.9142586844797	Down	14.0520033320272
218	SNAPC4	-1.13466	2.95340293135504	-8.78536	1.23643275646851e-15	9.07719933082644e-15	24.890535944238	Down	14.042048127557
219	BRD4	-1.14	5.18825630245103	-8.78485	1.24037671022084e-15	9.09815408911329e-15	24.887400548493	Down	14.0410467120999
220	EHD2	-1.8203	5.29034374334323	-8.78476	1.24103663345662e-15	9.10032981014485e-15	24.886876891605	Down	14.0409428678844
221	NACAD	-1.37309	1.72575622969661	-8.7563	1.48110338078694e-15	1.07724037704217e-14	24.7127802529479	Down	13.9676873767626
222	RILPL1	-1.05085	2.79859688824613	-8.73909	1.64815667608876e-15	1.19078963309338e-14	24.6075734112683	Down	13.9241649549373
223	BRAT1	-1.28842	3.99241062608404	-8.73438	1.69694078204716e-15	1.22391792828964e-14	24.578858501918	Down	13.9122477035025
224	ZBTB4	-1.03678	6.06076122883421	-8.73131	1.72958064602832e-15	1.24530800811622e-14	24.5601037470693	Down	13.9047232191053
225	EPN1	-1.16749	4.4178108097982	-8.72805	1.76490182025509e-15	1.27000935637948e-14	24.5402030909872	Down	13.8961930795094
226	PPP1R16A	-1.06862	2.37036218602058	-8.72608	1.78664939706527e-15	1.28492049230801e-14	24.5281472906398	Down	13.8911237445663
227	FZD10-AS1	-1.41139	2.39078956854855	-8.72	1.8553011139815e-15	1.32951234192186e-14	24.4910311535322	Down	13.8763076267388
228	SF3A2	-1.1419	3.07004222099726	-8.71904	1.86635616644456e-15	1.33687033495195e-14	24.4851830334284	Down	13.873910713565
229	CLIP2	-1.31191	4.63061181486294	-8.71192	1.95058416516575e-15	1.39441160825448e-14	24.4417321809523	Down	13.8556090104506
230	ZNF469	-1.54303	3.14999714260435	-8.68934	2.24352158835092e-15	1.59517377992058e-14	24.3040063212408	Down	13.7971919975288
231	FKSG40	-1.09009	1.23191250941104	-8.68525	2.30103876654601e-15	1.63328761867982e-14	24.2790897539193	Down	13.7869373301399
232	IGFN1	-1.41369	0.571386926171152	-8.68504	2.30397346011136e-15	1.63490739949942e-14	24.277835200213	Down	13.7865068405727
233	SETD1B	-1.36074	4.59391101053148	-8.6839	2.32031370593352e-15	1.64557015911463e-14	24.2708789985215	Down	13.7836835967687
234	NUMA1	-1.22407	7.86397189989623	-8.67658	2.42785968650241e-15	1.71746561104769e-14	24.2262831610903	Down	13.7651119500948
235	ARFRP1	-1.10534	3.90470971864601	-8.67195	2.49835304949648e-15	1.76334870489821e-14	24.1981115762136	Down	13.7536617968111
236	HLX	-1.09922	2.31159048283398	-8.66246	2.6494213931922e-15	1.86629236440021e-14	24.1403261530035	Down	13.7290203207719
237	ZFP41	-1.27708	3.16820178433271	-8.64989	2.86366248179022e-15	2.0087337302258e-14	24.0637919359655	Down	13.6970776277902
238	PKD1	-1.91014	6.57327434183874	-8.63947	3.05405932354153e-15	2.13273298007783e-14	24.000438171951	Down	13.6710635151731
239	MAP1S	-1.30333	3.28873936495476	-8.63205	3.19732149726843e-15	2.22656953530934e-14	23.9553211906073	Down	13.6523637373935
240	CROCCP2	-1.21505	4.02082083531097	-8.62286	3.38391229663535e-15	2.35062726340596e-14	23.8994999599306	Down	13.6288162310536
241	LRRC45	-1.13903	2.34088350214388	-8.61685	3.51195340411278e-15	2.43349711810846e-14	23.8629486454607	Down	13.6137691637374
242	PHRF1	-1.23552	5.01269	-8.60847	3.69837680861525e-15	2.55484823203083e-14	23.8120475325853	Down	13.5926348935524
243	LURAP1	-1.25272	2.32232198800882	-8.59826	3.9385784565129e-15	2.7088811575286e-14	23.7501212799126	Down	13.5672100476659
244	FBXL8	-1.00907	1.20954232207582	-8.58923	4.16407847306351e-15	2.85691595923769e-14	23.6953317833546	Down	13.5441025348977
245	REXO1	-1.24844	3.5300866097076	-8.58906	4.16854608009905e-15	2.85919799453453e-14	23.6942765353891	Down	13.5437557694561
246	MBD3	-1.2144	4.33727327150452	-8.587	4.22167954536402e-15	2.89484946432585e-14	23.6818124476135	Down	13.5383740151878
247	C11orf95	-1.18643	4.12990357062931	-8.58499	4.2745539643392e-15	2.92950211361785e-14	23.6695639481988	Down	13.5332061843155
248	ZDHHC8	-1.2941	3.49089736363805	-8.58392	4.30265534883758e-15	2.94653189407205e-14	23.6631157289172	Down	13.5306888536204
249	HOOK2	-1.38151	2.70093507668612	-8.57637	4.50758433481053e-15	3.08161790400297e-14	23.6173283129437	Down	13.5112212113251
250	FBXW4P1	-1.11524	1.58548858684757	-8.57141	4.6475410609285e-15	3.16778927986933e-14	23.5872392254644	Down	13.4992437152245
251	SLC38A10	-1.31406	5.79036311939678	-8.55375	5.18140336473499e-15	3.51445905451521e-14	23.4802391588643	Down	13.4541415121003
252	BCL9L	-1.42256	4.7671887661821	-8.54385	5.50683283406239e-15	3.72611171422012e-14	23.4203007975672	Down	13.4287441284677
253	LAMA5	-2.04871	4.79853267205514	-8.53865	5.68574759256779e-15	3.83887578022185e-14	23.388840353177	Down	13.4157959407185
254	CASKIN2	-1.3024	3.19515301757126	-8.52863	6.04709432402281e-15	4.06422499926073e-14	23.3282138883854	Down	13.3910222571138
255	NCKAP5L	-1.34646	4.29785229972642	-8.52439	6.2065570739884e-15	4.16804418622883e-14	23.3026035837822	Down	13.3800676856458
256	ASMTL-AS1	-1.32085	2.41799864208553	-8.5026	7.09536949236979e-15	4.72314404502713e-14	23.1709217256003	Down	13.3257688092388
257	HSF4	-1.23441	2.61344900831712	-8.4882	7.75100382625319e-15	5.12552520707012e-14	23.0839681404602	Down	13.2902616263023
258	TBC1D3H	-1.16884	2.39752667534537	-8.48281	8.01157413450467e-15	5.2852757570505e-14	23.0514376723558	Down	13.2769323486326
259	LIPE	-3.04228	1.99213601925604	-8.47963	8.16969806360954e-15	5.38675353501857e-14	23.0322090912314	Down	13.2686728946657
260	SNORA54	-1.93934	3.45804074153517	-8.4726	8.5294754206098e-15	5.61363189203507e-14	22.9898107307173	Down	13.2507560691685
261	RBPMS2	-1.27587	1.26326562791191	-8.4709	8.6185771989329e-15	5.67078382600657e-14	22.9795868966841	Down	13.2463569079885
262	BSN	-1.17305	1.63558144393444	-8.44222	1.02739861147046e-14	6.69841432033411e-14	22.8067440187539	Down	13.1740279933339
263	SCNN1D	-1.08067	1.38625845466758	-8.43873	1.04961634327304e-14	6.83259869611391e-14	22.7856974594616	Down	13.1654140862554
264	JA760600	-1.95641	2.71316983288808	-8.43616	1.06622758790249e-14	6.93532455190069e-14	22.7702510122309	Down	13.1589332104665
265	TCHH	-1.3683	1.41941867011191	-8.43501	1.07376455359287e-14	6.98072367063271e-14	22.7633217776596	Down	13.1561
266	SOX12	-1.01187	1.74179005164366	-8.41992	1.17762860321784e-14	7.61053118730744e-14	22.6724952931648	Down	13.1185850300014
267	TP53INP2	-1.08956	3.06061324781562	-8.41978	1.17865764083724e-14	7.61521672564665e-14	22.6716361113515	Down	13.1183177323262
268	LOC100862671	-1.46816	0.453729373372079	-8.41793	1.19208177650885e-14	7.69788975159383e-14	22.6604960418726	Down	13.113628313119
269	SARDH	-1.21535	1.52496385784704	-8.41789	1.19237543359751e-14	7.69788975159383e-14	22.6602537545664	Down	13.113628313119
270	BC018860	-1.26753	11.4664245065893	-8.41637	1.20350057802843e-14	7.7677108938506e-14	22.6511184446655	Down	13.1097069467898
271	DQ574721	-2.47249	1.80465772582001	-8.41257	1.23176285626177e-14	7.94193765418305e-14	22.6282857782098	Down	13.1000735265583
272	LZTS3	-1.15758	2.18267608420352	-8.40959	1.25442411802053e-14	8.07350198671536e-14	22.6103535399966	Down	13.0929380435177
273	COL6A1	-2.06207	8.77827	-8.39653	1.35864085494616e-14	8.71290188826071e-14	22.5318514931986	Down	13.0598371763168
274	PKD1P1	-1.43337	5.12041643146823	-8.39607	1.36239656931351e-14	8.73251577910288e-14	22.529136216431	Down	13.058860620947
275	CEP170B	-1.53514	3.94597913646698	-8.39389	1.38066395447599e-14	8.83378068854894e-14	22.5160352981172	Down	13.0538533869358
276	BC126153	-1.54897	1.84591002897156	-8.36626	1.63428484173288e-14	1.03559830509909e-13	22.3501643578296	Down	12.9848
277	TBC1D17	-1.07083	3.45009352432125	-8.32803	2.06310265701615e-14	1.29325972111105e-13	22.1210053055691	Down	12.8883142484232
278	LGI4	-1.98758	3.05297011154424	-8.32162	2.14520166032405e-14	1.34170178250829e-13	22.0826292041308	Down	12.8723440032456
279	PLEKHG6	-1.31542	0.640107995035949	-8.31146	2.2818967400199e-14	1.42003054998742e-13	22.0218804671309	Down	12.8477023122731
280	PRRT2	-1.60053	2.27885204839103	-8.31143	2.28234380384421e-14	1.42003054998742e-13	22.0216878208612	Down	12.8477023122731
281	KIF7	-1.38114	3.23012995184483	-8.31054	2.29477510673269e-14	1.42705614817645e-13	22.0163460582435	Down	12.8455589390343
282	KIAA1932	-1.35689	0.253987433812586	-8.3008	2.43473610505701e-14	1.5107184715277e-13	21.9581262844689	Down	12.8208164606469
283	LRP5	-1.67941	4.40714691067647	-8.296	2.50692625578745e-14	1.55320296268167e-13	21.9293933317446	Down	12.8087717897233
284	PTMS	-1.41836	4.6576658641382	-8.28387	2.69862661075714e-14	1.66415307663357e-13	21.8569352019878	Down	12.7788067277571
285	PPDPF	-1.14705	2.89162436178432	-8.28347	2.70522425935984e-14	1.6669904667332e-13	21.8545340848244	Down	12.7780668838295
286	CBX6	-1.10393	5.04511619943242	-8.27337	2.87632826526961e-14	1.76807722004266e-13	21.7942278213971	Down	12.7524987712765
287	PPAPDC3	-1.0003	1.87842959362453	-8.26839	2.96459979160109e-14	1.82010441617195e-13	21.7645054021702	Down	12.7399036965938
288	TNXB	-2.53536	9.93484372632886	-8.25286	3.2575612091953e-14	1.98938085139611e-13	21.6718457569778	Down	12.7012820666361
289	SOX13	-1.51454	3.36080320024436	-8.24867	3.3413779579046e-14	2.03744343884012e-13	21.6468671286252	Down	12.6909144388042
290	LOC100653515	-1.38379	2.82676034512874	-8.24312	3.45562611740336e-14	2.10352317411511e-13	21.6138107442961	Down	12.6770526990808
291	RAI1	-1.37706	3.78648298783819	-8.23805	3.56361480292078e-14	2.16557465304131e-13	21.5835556290651	Down	12.6644268404056
292	MBD6	-1.28528	3.95056950014974	-8.23277	3.67925936522848e-14	2.22922821453185e-13	21.5521562218388	Down	12.6518454688735
293	MYH14	-2.06548	0.993404449985291	-8.2197	3.98255579725804e-14	2.40499132510888e-13	21.4742769452552	Down	12.6188864858033
294	WIZ	-1.11554	3.72516838315268	-8.21741	4.03803423098059e-14	2.43731854100802e-13	21.4606758197831	Down	12.6130877077617
295	ARHGEF40	-1.36573	5.84855927323961	-8.21056	4.20904171047079e-14	2.53625898016798e-13	21.4198981966324	Down	12.5958064022433
296	CCDC102A	-1.09294	2.20607104345378	-8.20223	4.42658934754511e-14	2.65903205195821e-13	21.3703545970931	Down	12.5752764276535
297	THRA	-1.18885	4.12072717403707	-8.19905	4.51253182801786e-14	2.70546696409812e-13	21.3514505479676	Down	12.5677577647798
298	ATP1B2	-1.16308	1.26755616287376	-8.19886	4.51771668582899e-14	2.70792738127136e-13	21.3503216269784	Down	12.5673629863444
299	OLFM2	-1.34228	1.61809888116567	-8.18024	5.05581710079603e-14	3.01029623384454e-13	21.2396939151885	Down	12.5213907647405
300	PLEKHG5	-1.818	4.14729334636341	-8.17938	5.08220598826022e-14	3.02431146708818e-13	21.2345762508942	Down	12.5193734838481
301	RUSC1	-1.2551	3.84932202907811	-8.17257	5.295771982051e-14	3.14569106896836e-13	21.194111303854	Down	12.5022839306734
302	FLJ14186	-1.02732	1.52718610053969	-8.15886	5.75257498722088e-14	3.40250887496803e-13	21.1127786414706	Down	12.4682007333268
303	CHCHD10	-1.07123	2.77956666985982	-8.15446	5.90765706526218e-14	3.49093894380166e-13	21.0866296747025	Down	12.4570577468896
304	MLXIPL	-2.24668	1.3325128453611	-8.14709	6.17627206665938e-14	3.64536849664823e-13	21.0429216832456	Down	12.4382585639244
305	DKFZp686N1150	-1.23439	2.43986117167346	-8.14157	6.3852247666526e-14	3.76265622856458e-13	21.0102173079536	Down	12.4245054587616
306	ALDH16A1	-1.20547	3.38967078135081	-8.11653	7.42497469104401e-14	4.34044786548335e-13	20.8619342036294	Down	12.3624654558624
307	AK098769	-1.09734	0.267505408367723	-8.10542	7.93886231811508e-14	4.62437359942729e-13	20.7961611658266	Down	12.3349470868679
308	TMEM132C	-2.53378	1.61450942896964	-8.10539	7.94020952977634e-14	4.62437359942729e-13	20.7959943946192	Down	12.3349470868679
309	FBRSL1	-1.02476	2.91435114429092	-8.10425	7.99461783138526e-14	4.65281556827067e-13	20.7892827475628	Down	12.3323
310	COL11A2	-1.29315	1.3065964391768	-8.0979	8.30608535586459e-14	4.81953050912791e-13	20.7517194106988	Down	12.3169952661649
311	ABTB1	-1.10495	3.39187434762454	-8.09394	8.50653655724199e-14	4.92898991955482e-13	20.7282829450363	Down	12.3072420700348
312	PHLDA3	-1.2252	3.33198563812249	-8.09358	8.52489446833714e-14	4.9373429257197e-13	20.7261642528558	Down	12.3065067075839
313	MFSD7	-1.13497	2.7794813896114	-8.08956	8.73360276423608e-14	5.05237911411893e-13	20.7023930755324	Down	12.2965040688466
314	MN1	-1.83005	3.78563811554634	-8.0789	9.3111339858364e-14	5.36912051591197e-13	20.6394632256413	Down	12.2700968477022
315	SLC9A3R2	-1.47958	3.1711791637423	-8.07446	9.56329601926085e-14	5.50818583551311e-13	20.6132025766269	Down	12.2589914159139
316	PPP1R37	-1.03729	2.92446430837445	-8.0361	1.20386883007364e-13	6.86136753686338e-13	20.3869943592584	Down	12.1635893165785
317	PDZD4	-1.12433	1.67312923323123	-8.03354	1.22253692736085e-13	6.96301216313367e-13	20.3718739068013	Down	12.1572028461892
318	SKI	-1.44116	6.34972996972999	-8.03293	1.22696444132114e-13	6.98664066620894e-13	20.368321683613	Down	12.1557315926116
319	RYR1	-1.92504	3.22992069176547	-8.03091	1.24189216057067e-13	7.06521842610375e-13	20.3564388862403	Down	12.1508744070942
320	VASN	-1.82985	4.32388035634632	-8.02048	1.32200574202704e-13	7.49545537166936e-13	20.2950125695784	Down	12.1252019773059
321	SLC17A7	-1.2805	1.70544976469249	-8.00777	1.42657122418605e-13	8.06164023223728e-13	20.2202158541272	Down	12.0935765870612
322	PCNT	-1.09328	5.87166177205611	-7.99352	1.55353169293007e-13	8.75268002163865e-13	20.1364484959051	Down	12.057858948075
323	RP11-1055B8.4:ENSG00000262877	-1.03462	1.44662606214228	-7.98557	1.62923101199261e-13	9.16474458104714e-13	20.0897041078772	Down	12.0378796342029
324	AK096230	-1.34558	2.44593417227914	-7.97568	1.7283736566968e-13	9.68113410702105e-13	20.0316670818698	Down	12.0140737638103
325	HOXC6	-1.32645	1.86096024195091	-7.94884	2.02883471401234e-13	1.12959059238264e-12	19.8742055292358	Down	11.9470789332304
326	OSR1	-1.37177	2.15366323734621	-7.93483	2.20563838430138e-13	1.22178319080861e-12	19.7921250173944	Down	11.9130058541502
327	TOM1L2	-1.04843	4.68111642146807	-7.91916	2.4215412719118e-13	1.33606139471627e-12	19.7003904788342	Down	11.8741735846944
328	OPLAH	-1.0131	1.82915235366132	-7.91248	2.51979882858905e-13	1.38691366419089e-12	19.6613209260602	Down	11.8579505730525
329	PPP1R9B	-1.05798	5.61533165971636	-7.9018	2.68518470516814e-13	1.47341055158284e-12	19.5988794329285	Down	11.8316762243428
330	IL17RE	-1.17537	1.47817339396919	-7.88041	3.04936579914752e-13	1.66376745595396e-12	19.4739603944971	Down	11.7789073749525
331	RADIL	-1.37635	1.75262720469365	-7.87923	3.07088619296934e-13	1.67441506851739e-12	19.4670533428077	Down	11.7761368763174
332	SOGA1	-1.2816	5.39536676321943	-7.87782	3.09666092200168e-13	1.68699998771684e-12	19.4588443031498	Down	11.772884920573
333	FGD1	-1.10463	2.78059860946518	-7.85028	3.64672206708748e-13	1.96867976419126e-12	19.2982659458296	Down	11.7058249227423
334	EFCAB4A	-1.15179	1.50989129039496	-7.84662	3.72695538270295e-13	2.01069363302447e-12	19.2768935333985	Down	11.6966540972914
335	ZNF512B	-1.07463	3.87919233152939	-7.84169	3.83743283037822e-13	2.0662909494442e-12	19.2482061852724	Down	11.6848085265523
336	TRIL	-1.51822	2.66179480122662	-7.84044	3.86604329104399e-13	2.08080185641085e-12	19.240911687245	Down	11.6817692733513
337	RNA5-8S5	-1.86004	15.8678821372346	-7.83684	3.94929431592907e-13	2.12287281801947e-12	19.2199893535016	Down	11.6730760237741
338	LINC00174	-1.0046	1.88939530614636	-7.83449	4.00480597739174e-13	2.15040482160098e-12	19.2062821826542	Down	11.6674797748575
339	DOT1L	-1.28204	4.16193443188862	-7.81797	4.41667904681241e-13	2.36295158999581e-12	19.1101529554276	Down	11.6265451757071
340	AL157440	-1.23698	2.57512072553376	-7.80892	4.65973856267556e-13	2.48608714071268e-12	19.0575490798618	Down	11.6044836528193
341	PTPRS	-1.7212	6.9224914359258	-7.80624	4.73403627155549e-13	2.5230398843871e-12	19.0420162133195	Down	11.5980758840713
342	SNTA1	-1.22284	3.22821495973561	-7.79815	4.96624971845132e-13	2.64342518481698e-12	18.9949959240881	Down	11.5778329766456
343	CYGB	-1.32601	3.45327045827986	-7.78941	5.22951821545346e-13	2.78001277119893e-12	18.9442778471444	Down	11.5559532089566
344	AK097702	-1.02841	1.17862885313489	-7.78212	5.45992992377931e-13	2.89819420768697e-12	18.9019435711292	Down	11.5378725158625
345	ZBTB7A	-1.075	4.10817417552781	-7.7799	5.53200294756811e-13	2.93520741015958e-12	18.8890677909027	Down	11.5323612048405
346	ITGA7	-2.06331	4.41094223007754	-7.77062	5.84355066908456e-13	3.09592006577621e-12	18.8352753939763	Down	11.5092102609867
347	BC007880	-1.00462	0.697845078889222	-7.76922	5.89227725251818e-13	3.11975592683001e-12	18.8271225876559	Down	11.5058793815512
348	KANK3	-1.30261	1.86705955920124	-7.76467	6.05269654498724e-13	3.19928245949326e-12	18.8007504381374	Down	11.4949474150631
349	SNX21	-1.25232	4.73902812666589	-7.75653	6.35054239383159e-13	3.34682803330712e-12	18.753589915054	Down	11.4753666019848
350	TUSC5	-2.79795	1.42672783427511	-7.75137	6.54665164737359e-13	3.44076955759675e-12	18.7237316082275	Down	11.463344412882
351	OBSCN	-1.78344	3.72310040922515	-7.73906	7.03962106704113e-13	3.68902652946262e-12	18.6524584100831	Down	11.4330882215534
352	PHLDB1	-1.51948	6.56170819134596	-7.72369	7.70660380750413e-13	4.02172330779523e-12	18.5635944962461	Down	11.3955878119171
353	DDAH2	-1.03911	5.01215918930091	-7.71147	8.28135903181958e-13	4.30105250649075e-12	18.4929868758187	Down	11.3664252556231
354	MZF1	-1.03479	3.4258861981171	-7.70662	8.52094644837206e-13	4.42273492717098e-12	18.4649915005384	Down	11.3543090889181
355	COL7A1	-1.5993	2.26048058710582	-7.69923	8.89957536049049e-13	4.61256907107234e-12	18.4223165045901	Down	11.3360571174267
356	SH3PXD2A	-1.19545	7.21679128903405	-7.68485	9.68419023888283e-13	5.0006036135596e-12	18.3393854812492	Down	11.3009775696208
357	PIGQ	-1.17895	3.56392771278492	-7.68462	9.69744999153891e-13	5.00641848388413e-12	18.3380425004996	Down	11.3004728507635
358	DMWD	-1.22483	3.54936257988124	-7.68213	9.83987568575694e-13	5.07680836359476e-12	18.3237320378622	Down	11.2944092297812
359	CYP26B1	-1.5441	3.2650713843679	-7.67686	1.01496767973907e-12	5.22803319140118e-12	18.2933069742355	Down	11.2816616638618
360	CRTC1	-1.10447	3.55035183119369	-7.6659	1.08238870424904e-12	5.55920050792361e-12	18.2301854975598	Down	11.2549876616487
361	MED16	-1.03425	3.55198	-7.64447	1.22730893693121e-12	6.28046201454337e-12	18.1068681437725	Down	11.2020084067427
362	FOXK1	-1.07532	6.04670527918635	-7.63915	1.26612493449386e-12	6.47248234370139e-12	18.0763114287823	Down	11.1889291256043
363	CCDC88B	-1.53684	4.17132815726015	-7.63058	1.33133046413785e-12	6.78366493006288e-12	18.0270308908686	Down	11.168535611609
364	LPIN3	-1.32904	3.72759540686783	-7.61867	1.42740136803004e-12	7.25841998940004e-12	17.9586570650973	Down	11.1391579060994
365	KIAA1614	-1.19763	2.83054617748757	-7.60663	1.53152678539176e-12	7.76111965350559e-12	17.8895671408437	Down	11.110075620976
366	HR	-1.4904	2.20338117038791	-7.58752	1.71246011412838e-12	8.63434247157844e-12	17.7800003849174	Down	11.0637707295312
367	GS1-124K5.11:ENSG00000229180	-1.1255	3.47893909391874	-7.56547	1.94751503402429e-12	9.76056504347227e-12	17.6538045763415	Down	11.0105250401039
368	ANKRD11	-1.00398	6.25857190401712	-7.55949	2.0165771098392e-12	1.00764492368566e-11	17.6196166405795	Down	10.9966924786552
369	SREBF1	-1.3534	5.23013079154855	-7.55651	2.05195502103502e-12	1.0245051090673e-11	17.6025545909714	Down	10.9895
370	SYNPO	-1.31097	5.48086444078113	-7.54855	2.14928216311089e-12	1.07160368040933e-11	17.5570922860462	Down	10.9699658034823
371	HIC1	-1.46126	2.93295513465933	-7.53773	2.28901999780114e-12	1.13832959946239e-11	17.4952988358084	Down	10.9437319712428
372	CLUH	-1.06131	4.32414410180988	-7.52616	2.44840142066599e-12	1.21325434592013e-11	17.4292685612706	Down	10.9160481443516
373	KMT2B	-1.10433	4.54137622391111	-7.52307	2.49284802028949e-12	1.23454626453601e-11	17.4116209891001	Down	10.9084926302714
374	C20orf27	-1.00683	3.34392291601884	-7.5213	2.518656852939e-12	1.24683469385907e-11	17.4015174961218	Down	10.904191121745
375	KLF16	-1.16216	2.61066927012095	-7.51755	2.57409013049591e-12	1.27251595971565e-11	17.3801625451231	Down	10.8953367620969
376	C14orf180	-2.00514	1.02378925561789	-7.51726	2.57848377009286e-12	1.27443646324104e-11	17.3784896837413	Down	10.8946818113141
377	BIRC7	-1.39566	0.83572131346126	-7.51505	2.61187067431681e-12	1.28941167759089e-11	17.3658701673403	Down	10.8896084009077
378	GLIS2	-1.4097	3.19920581985051	-7.50557	2.75970273174015e-12	1.35971270116756e-11	17.3118663148399	Down	10.8665528456581
379	A4GALT	-1.35204	4.06424317754291	-7.50475	2.7728259327772e-12	1.36564130535069e-11	17.3072130649446	Down	10.8646633559717
380	VSTM2L	-1.14532	0.764180251466605	-7.49828	2.87907228607419e-12	1.41546382127326e-11	17.2703319296964	Down	10.8491012265618
381	DBP	-1.15496	3.21401217287706	-7.49196	2.98657591478999e-12	1.46515354660349e-11	17.2343753353517	Down	10.8341168593042
382	COL6A2	-1.75317	9.39687127518101	-7.48837	3.04945528279375e-12	1.49366064487095e-11	17.213939755317	Down	10.8257480616912
383	ISYNA1	-1.21599	2.27425965587697	-7.48775	3.06050568330297e-12	1.49878019278702e-11	17.2103920208072	Down	10.8242620549832
384	LRP3	-1.27781	3.32851470233249	-7.47672	3.26260810852925e-12	1.59215021450515e-11	17.1476743651282	Down	10.7980159603087
385	CTD-2542L18.1:ENSG00000260417	-1.09628	1.67935724538721	-7.45658	3.66640118118864e-12	1.78260254634306e-11	17.0332403154255	Down	10.7489454774481
386	RAPGEF3	-1.75746	4.65336626756889	-7.45625	3.67336245252438e-12	1.78519596818416e-11	17.0313800943679	Down	10.7483141026725
387	PER1	-2.02224	5.02035780952172	-7.45333	3.73585081209554e-12	1.81390438054238e-11	17.0148379227227	Down	10.7413856103836
388	PTRF	-1.33005	8.08641926884762	-7.43931	4.05163764024693e-12	1.96077031009554e-11	16.9352631063655	Down	10.7075732777756
389	LENG8	-1.36147	6.77962597661995	-7.43913	4.05572601347743e-12	1.96236972979711e-11	16.9342740986425	Down	10.7072191638862
390	MAPK7	-1.10534	3.64020006712604	-7.43822	4.07706765261366e-12	1.97231494071687e-11	16.9291275408162	Down	10.7050237353915
391	SSBP4	-1.1924	3.71267235963454	-7.43372	4.18473846720214e-12	2.02049949624029e-11	16.9035669544495	Down	10.6945412535015
392	ABCA3	-1.35158	3.74647805711327	-7.42422	4.42073798423085e-12	2.12699038180811e-11	16.8497701642275	Down	10.6722344739605
393	SCN4A	-1.47245	1.00032977221215	-7.41519	4.65752990541253e-12	2.23456170466728e-11	16.7986069553646	Down	10.6508076483312
394	SNORA7B	-1.71695	3.09417037044594	-7.38934	5.40641180419127e-12	2.57609300519664e-11	16.6524181878332	Down	10.5890384616094
395	TRPM4	-1.10483	3.47826305590158	-7.38585	5.51615347533067e-12	2.62389153823695e-11	16.6327165958852	Down	10.5810541210185
396	LRFN4	-1.09498	2.43805814285086	-7.38363	5.58709725355814e-12	2.65612448480505e-11	16.6201879283355	Down	10.5757515747118
397	LDHD	-1.07378	1.72156052466995	-7.35839	6.46086190877636e-12	3.04665154278876e-11	16.4777404072531	Down	10.516177214861
398	PARP10	-1.32598	4.34017769312252	-7.35747	6.49488602206789e-12	3.06154309308955e-11	16.4725915240153	Down	10.5140596232251
399	SOLH	-1.17617	3.97593137509474	-7.35289	6.66836430717465e-12	3.1368236155947e-11	16.4467516743147	Down	10.503509901107
400	BCAR1	-1.32352	3.59686771057861	-7.34594	6.94003785692502e-12	3.25972263787952e-11	16.4076071905624	Down	10.4868193514544
401	MYO15B	-1.51558	5.3165545468834	-7.33382	7.44034148871493e-12	3.48230780924552e-11	16.3393742136367	Down	10.4581328432277
402	SYNGR1	-1.01535	2.34631142605228	-7.31174	8.44507799576917e-12	3.93490994635457e-11	16.2152207822253	Down	10.405065202377
403	C19orf60	-1.02661	3.20802424980924	-7.30898	8.57977046682438e-12	3.99618204580669e-11	16.199712207681	Down	10.3983547357392
404	TBX2	-1.55743	2.76206903649638	-7.30819	8.61875167556113e-12	4.01284592418459e-11	16.1952693289079	Down	10.3965475149636
405	ATOH8	-1.32148	2.83509265383565	-7.30567	8.74420405499111e-12	4.06823119192928e-11	16.1811061951563	Down	10.3905943746957
406	TNS1	-1.32518	8.96927280834186	-7.30554	8.75072494944709e-12	4.07050899273352e-11	16.1803755791835	Down	10.3903512814592
407	FAM65A	-1.0173	4.80935767892408	-7.30007	9.02941195437215e-12	4.1931357071759e-11	16.1496495619036	Down	10.3774610818073
408	SLC45A1	-1.03289	1.4803939564728	-7.29466	9.3137390574279e-12	4.31876804238266e-11	16.1192646266425	Down	10.3646401209394
409	CACNA1H	-1.52455	2.09461404739233	-7.28289	9.96231851091915e-12	4.60757231130011e-11	16.0532906708882	Down	10.3365278402321
410	SMAD6	-1.05162	2.48020246510763	-7.2797	1.01461780544688e-11	4.68914417133559e-11	16.0353694081982	Down	10.3289064143388
411	PTCH2	-1.02596	1.72747627409754	-7.27324	1.05277039056563e-11	4.86098534806976e-11	15.9991957579448	Down	10.3132756879693
412	MYH9	-1.09533	9.20609919939063	-7.27172	1.06198319355283e-11	4.89991103615858e-11	15.9906575145625	Down	10.3098118050442
413	IQSEC3	-1.07345	1.37238352575705	-7.2676	1.08727783946911e-11	5.01015868301357e-11	15.9675906760382	Down	10.3001485188302
414	BEGAIN	-1.57163	1.69701247309547	-7.26213	1.12175921788538e-11	5.16714723221974e-11	15.9369966483371	Down	10.2867491635309
415	ABCA2	-1.22633	4.76541867772273	-7.24509	1.23638021520909e-11	5.65870418614518e-11	15.8416652331436	Down	10.2472830086062
416	TBC1D24	-1.05966	3.93411787305695	-7.24268	1.25351310550986e-11	5.73607047495734e-11	15.8281806456544	Down	10.2413855214447
417	SBF1	-1.02998	5.47455156437028	-7.20727	1.5337668706798e-11	6.96254554977499e-11	15.6304898717938	Down	10.1572319506044
418	LIMS2	-1.39088	3.2122148060533	-7.20054	1.59363999636154e-11	7.21994723618381e-11	15.592974741642	Down	10.1414659762694
419	DQ582201	-1.053	0.382802037951286	-7.19486	1.64592458070002e-11	7.43932963225458e-11	15.561350595716	Down	10.1284661975361
420	SPPL2B	-1.12936	3.53253339396553	-7.19169	1.67584954472113e-11	7.56230503435771e-11	15.5436999356347	Down	10.1213458088478
421	HIF3A	-1.61847	1.40714358715408	-7.17587	1.83345397714544e-11	8.22607714016051e-11	15.4556544130915	Down	10.0848072222048
422	P2RX6	-1.04299	0.956975478957533	-7.17572	1.83503121316232e-11	8.23020534619571e-11	15.4548121220292	Down	10.0845893288695
423	EPB41L1	-1.6829	5.36183261018592	-7.17189	1.8753172277676e-11	8.40036145177946e-11	15.4335402795181	Down	10.0757
424	COL25A1	-1.65467	1.92388656072013	-7.16276	1.97504926366452e-11	8.83131185389726e-11	15.3827868098584	Down	10.0539747790282
425	SMTN	-1.24059	4.19612877682738	-7.14468	2.18821463627563e-11	9.74792609355652e-11	15.2824009980769	Down	10.0110877721917
426	COL5A3	-1.77955	4.98282344989909	-7.1425	2.21546060069096e-11	9.86228409218195e-11	15.2702815612734	Down	10.0060224913719
427	NRXN2	-1.19543	2.92844199923521	-7.1368	2.28805096220432e-11	1.01727704210607e-10	15.2387062522408	Down	9.9925607565434
428	RDH5	-1.63428	2.00945313238803	-7.13459	2.31695211285715e-11	1.02866596020842e-10	15.2264130364081	Down	9.98772563125341
429	NR1D1	-1.9584	3.23637183044643	-7.1246	2.45160124054459e-11	1.08613653120625e-10	15.1710914000687	Down	9.96411557896214
430	CLIP3	-1.03159	2.43325362566145	-7.12119	2.4994160996753e-11	1.10673278912439e-10	15.1521753068563	Down	9.95595722303913
431	LYNX1	-1.31773	3.57983225307317	-7.12065	2.50697893963411e-11	1.1098853916383e-10	15.1492165740207	Down	9.95472186477085
432	SLC29A4	-1.30485	0.849526809559822	-7.1204	2.51051675527678e-11	1.11125524302753e-10	15.147835575807	Down	9.95418617696656
433	KDM6B	-1.17059	3.83012732497854	-7.10797	2.69328193969067e-11	1.18732874528883e-10	15.079020435024	Down	9.92542901777851
434	MFI2	-1.26754	2.75696256116456	-7.10623	2.71994303782445e-11	1.19866032995188e-10	15.0693745114489	Down	9.92130386754908
435	GNAO1	-1.21756	1.80975201573887	-7.09788	2.85127211965204e-11	1.25344884740548e-10	15.0232002686818	Down	9.90189338467571
436	DIO3OS:ENSG00000258498	-1.69661	2.06989493197703	-7.0951	2.8963299719756e-11	1.27124880792039e-10	15.0078473842862	Down	9.89576944131706
437	MFSD10	-1.01383	3.29458172250643	-7.08357	3.09108655967441e-11	1.35270138422929e-10	14.9441	Down	9.8687980655568
438	PLIN5	-1.67991	1.01587467688925	-7.06243	3.48197346612271e-11	1.516341330892e-10	14.827539408104	Down	9.81920302730731
439	CTIF	-1.18347	4.55962892727874	-7.06178	3.49487041287575e-11	1.52116436094048e-10	14.8239198400974	Down	9.81782385814095
440	RGS12	-1.00858	4.01767334005138	-7.04413	3.85961801958713e-11	1.67468511644965e-10	14.7267332726255	Down	9.77606683939968
441	ALPK3	-1.57924	3.52419626778918	-7.04139	3.91962766370369e-11	1.69925152904316e-10	14.7116296454968	Down	9.76974233061288
442	PITPNM3	-1.11441	2.19508409371712	-7.00802	4.72735167994441e-11	2.03323200945961e-10	14.5282215005064	Down	9.69181306175595
443	SPTBN5	-1.39981	2.76880133991347	-6.98271	5.44756141986411e-11	2.32939511789307e-10	14.3894352247924	Down	9.63275683908815
444	ADAMTSL2	-1.40802	2.42769930394334	-6.96561	5.99431855236407e-11	2.55316588026131e-10	14.2958354240517	Down	9.59292096798391
445	C14orf80	-1.51562	2.77238851301697	-6.96207	6.11400174227647e-11	2.60281491574241e-10	14.2764895389251	Down	9.58455671315454
446	CAPN5	-1.08018	2.89548261098081	-6.95461	6.37397044439058e-11	2.70796447865569e-10	14.235741617325	Down	9.5673570367465
447	TEF	-1.41857	4.47193700699847	-6.95059	6.51887216992247e-11	2.76577284865156e-10	14.2137455747223	Down	9.55818349112046
448	MIDN	-1.0159	4.20255900465618	-6.93596	7.07346362197006e-11	2.99144336091048e-10	14.133853855261	Down	9.52411921554529
449	BIN1	-1.10845	4.45077591787599	-6.92903	7.3517751358401e-11	3.10495052061471e-10	14.0960948521897	Down	9.5079453161944
450	CLEC11A	-1.19057	1.90930589142271	-6.89563	8.85388631452623e-11	3.71243719940689e-10	13.9142090874818	Down	9.43034088425567
451	JA760602	-1.15753	3.4890200279169	-6.89462	8.90398754640217e-11	3.73281981673352e-10	13.9086891239753	Down	9.42796297296868
452	AGRN	-1.49168	4.20312300823353	-6.88113	9.59673256177589e-11	4.00914866477525e-10	13.8353982950413	Down	9.39694783921107
453	C15orf52	-1.0998	3.10085624053289	-6.87408	9.97973818192365e-11	4.16221214983359e-10	13.7971188704927	Down	9.38067578737429
454	CSPG4	-1.68877	6.21098916878072	-6.86963	1.02290790649973e-10	4.2591123919401e-10	13.7729808747892	Down	9.37068089935913
455	CDC42EP1	-1.11828	3.40063852327296	-6.85029	1.13866814051458e-10	4.72148621945867e-10	13.6681220875293	Down	9.32592127354571
456	PRKCDBP	-1.19418	4.18686558919399	-6.84961	1.14299908845969e-10	4.73709201966029e-10	13.6644092223078	Down	9.32448817886872
457	NOTCH3	-1.78399	6.09093069091761	-6.83345	1.24993810360417e-10	5.16491249706053e-10	13.5769403672497	Down	9.28693703181438
458	ABCC6	-2.06884	2.69014732317233	-6.83194	1.2604457241992e-10	5.20661361237893e-10	13.5687537179415	Down	9.28344465052444
459	ARHGEF17	-1.32387	4.9971742610909	-6.82056	1.34222623733503e-10	5.52620398077007e-10	13.5072787529736	Down	9.25757308863994
460	KCP	-1.05659	1.0667070238575	-6.78918	1.59609825220826e-10	6.52106754519077e-10	13.3378934486731	Down	9.18568130134879
461	TMEM110-MUSTN1	-1.25126	1.16160217449714	-6.78212	1.6594134626602e-10	6.768709953782e-10	13.2998590881273	Down	9.16949409547148
462	USHBP1	-1.16672	1.77794884826466	-6.78173	1.6628995325882e-10	6.78182520218198e-10	13.2978073604237	Down	9.16865340811531
463	SCARF2	-1.22334	2.10070490672892	-6.773	1.74487517879557e-10	7.10111752293263e-10	13.2507625980951	Down	9.1486732997525
464	ZBTB16	-2.25006	4.27295111192501	-6.75702	1.90519738081753e-10	7.70938764951747e-10	13.1648302587474	Down	9.11298011624178
465	SLC2A4	-1.5684	1.39892237720566	-6.75246	1.95354733819053e-10	7.90029177822646e-10	13.1403320760952	Down	9.10235686879391
466	NXPH3	-1.21464	2.41363	-6.72771	2.23777839880416e-10	9.00323018176124e-10	13.0075577750727	Down	9.04560164629103
467	TAF1C	-1.06396	4.0604405103486	-6.71699	2.37324996891825e-10	9.52227109906025e-10	12.9501116859326	Down	9.0212594583215
468	AC012531.25:ENSG00000260597	-1.44954	1.98873185358729	-6.7149	2.4005689337945e-10	9.62879923500695e-10	12.9389257334922	Down	9.01642786844403
469	SCUBE1	-3.02784	3.15612831202531	-6.71361	2.41758072196161e-10	9.69237828175677e-10	12.9320243302128	Down	9.0135696442174
470	GPIHBP1	-1.1917	1.33125151835083	-6.70424	2.54490199762324e-10	1.01783889730903e-09	12.8818651367831	Down	8.99232095632784
471	TLE2	-1.09027	2.54691781404189	-6.69945	2.61241474641292e-10	1.04332622505385e-09	12.8562779125463	Down	8.9815798760522
472	ADCY9	-1.04156	4.94119225481179	-6.68704	2.79590832016615e-10	1.11330644575808e-09	12.7899432134852	Down	8.95338527647088
473	DAB2IP	-1.09549	3.97301982911296	-6.68539	2.82127105726817e-10	1.12228074818978e-09	12.7811189248353	Down	8.9498984869856
474	SNORA71D	-1.38863	1.67709668301916	-6.66857	3.09258441651548e-10	1.22379379224797e-09	12.6914004025654	Down	8.91229175411313
475	AD_1	-1.17116	7.37709185047813	-6.64722	3.47443735836397e-10	1.36927598158683e-09	12.5776512343252	Down	8.86350900971797
476	EPS8L2	-1.37231	3.10041964129995	-6.62653	3.88859869887519e-10	1.52912886668955e-09	12.4676366744402	Down	8.81555591306129
477	SCN4B	-1.51494	3.24523561787474	-6.621	4.00727592632115e-10	1.57111057565219e-09	12.4382705670627	Down	8.80379324799273
478	DLGAP4	-1.01669	5.41834958399655	-6.61584	4.1212774692504e-10	1.61403813832478e-09	12.410870021119	Down	8.79208620748984
479	MICAL3	-1.02237	5.35878920118775	-6.60676	4.32949180750294e-10	1.69187894362155e-09	12.3627287159868	Down	8.77163071458186
480	KANK2	-1.17426	6.64246460118163	-6.60381	4.39929671499724e-10	1.718353086137e-09	12.3471065294629	Down	8.76488759277171
481	SLC7A10	-1.21574	0.543709137120306	-6.60178	4.44799927696808e-10	1.73656380749335e-09	12.336353273198	Down	8.76030925454547
482	TM7SF2	-1.06369	1.53145349764144	-6.58025	4.99877555340775e-10	1.9398037000358e-09	12.2223416104768	Down	8.71224221661858
483	RAMP2-AS1:ENSG00000197291	-1.60709	2.82651488689662	-6.5784	5.0490384298696e-10	1.95839832192325e-09	12.2125711572948	Down	8.70809897166473
484	HSPB1	-1.06543	5.1825065021828	-6.57377	5.17715542760098e-10	2.00580690268532e-09	12.1881006713475	Down	8.69771087846153
485	IGFBP5	-1.89627	8.6117169258867	-6.57307	5.19683663785754e-10	2.01229805134787e-09	12.1843953421606	Down	8.69630769336309
486	PLA2G4B	-1.10372	2.87501137271589	-6.57246	5.21403051963331e-10	2.01864374785618e-09	12.1811697745442	Down	8.6949403189919
487	IRX6	-1.19504	0.832578002678352	-6.5721	5.22425217267285e-10	2.02228855931513e-09	12.1792572381382	Down	8.69415687506701
488	CAMKK1	-1.09642	3.32728891703248	-6.57117	5.25051356645461e-10	2.03182626797654e-09	12.1743606878486	Down	8.69211342930384
489	PDGFB	-1.01688	3.78453387617359	-6.56086	5.55174862710803e-10	2.14376061909094e-09	12.1198847156689	Down	8.66882371133564
490	PACSIN3	-1.03409	1.46342727815828	-6.55618	5.6939589315361e-10	2.19630393095238e-09	12.0951873916739	Down	8.65830756112444
491	PLIN4	-3.76972	4.52751055647919	-6.52601	6.70091395083167e-10	2.56810271656032e-09	11.9361995440996	Down	8.59038760975302
492	VWC2	-1.47625	1.79062479772352	-6.52204	6.84601281639244e-10	2.62210665195435e-09	11.9152857176957	Down	8.5813496477286
493	C1orf95	-1.38439	2.74481099533962	-6.51659	7.04997207456167e-10	2.69610306100298e-09	11.8866263442538	Down	8.56926351051602
494	CPAMD8	-1.98046	1.99860437609508	-6.5021	7.62195830868924e-10	2.90420495397561e-09	11.810475646445	Down	8.53697273809599
495	SIM2	-1.39915	1.64428504110211	-6.49342	7.98592315618845e-10	3.03595976839224e-09	11.7649433799347	Down	8.51770398787571
496	PPP1R1B	-1.59332	0.866544662061388	-6.47613	8.76315195088888e-10	3.31683579960434e-09	11.6742948254807	Down	8.47927602775422
497	DDTL	-1.00818	0.794448094494893	-6.476	8.76899748053752e-10	3.31854687853126e-09	11.673644012117	Down	8.47905204303817
498	TPM2	-1.59087	5.01804	-6.47525	8.80446690077522e-10	3.33146663742475e-09	11.669704305588	Down	8.47736453156435
499	CD300LG	-1.29656	0.977364701240566	-6.4711	9.00265600176425e-10	3.40285996964226e-09	11.6479790942594	Down	8.46815592209518
500	TBC1D16	-1.01016	5.86573478197467	-6.47045	9.03432305888214e-10	3.4143143980377e-09	11.6445522211336	Down	8.46669649053055
501	KLF15	-1.3475	1.26310612170282	-6.47031	9.04126140277180e-10	3.41590583526442e-09	11.6438029894975	Down	8.46649410981814
502	SNORA79	-1.36486	4.22936798073104	-6.46766	9.1707121403823e-10	3.46168125986191e-09	11.6299289244858	Down	8.46071292301634
503	CBS	-1.11435	2.57224018634214	-6.45516	9.80595001143588e-10	3.6897888213378e-09	11.5645696046868	Down	8.43299848922093
504	SEMA6C	-1.05021	2.0862804550851	-6.44292	1.04699377038082e-09	3.92959948370829e-09	11.5006357373639	Down	8.40565171193486
505	CSF1	-1.24189	5.90268532987496	-6.44232	1.05035185661305e-09	3.94161253277907e-09	11.4975110941934	Down	8.40432606984515
506	TGFB1	-1.07035	4.54286869305843	-6.44065	1.05978096416863e-09	3.97461496802817e-09	11.4887906452402	Down	8.40070493628043
507	ENGASE	-1.08096	4.79625256797784	-6.42917	1.1268657037443e-09	4.21233532503968e-09	11.4289027829246	Down	8.3754770638831
508	CYB5R3	-1.03197	6.37429941059818	-6.41716	1.20155995580591e-09	4.48018388404024e-09	11.3662847646741	Down	8.34870416051411
509	ARHGEF1	-1.03359	5.31217933215318	-6.40752	1.26492957392107e-09	4.70875626350852e-09	11.3161437269292	Down	8.32709378909706
510	SOD3	-1.51818	3.22270641849706	-6.40248	1.29943692568236e-09	4.83003346956781e-09	11.2898874257272	Down	8.31604985980786
511	ST5	-1.06843	4.95907598801349	-6.402	1.30274710653948e-09	4.84131997804491e-09	11.2874055378893	Down	8.31503621252399
512	METTL7A	-1.04977	6.69137608883615	-6.37569	1.49863990847972e-09	5.53760599904241e-09	11.1507629870971	Down	8.25667794756642
513	GSN	-1.49878	9.49915275424614	-6.37546	1.5004382180122e-09	5.54343317448196e-09	11.1495932961886	Down	8.2562211834792
514	PTPRF	-1.56008	5.3400328414536	-6.36927	1.55063916108917e-09	5.71709748986202e-09	11.1174949025608	Down	8.24282440198756
515	AK056490	-2.0179	1.50598141316917	-6.36808	1.56048943055552e-09	5.75087534882819e-09	11.1113189102981	Down	8.24026604570479
516	CARD10	-1.11239	2.44252802528871	-6.35546	1.66866052112568e-09	6.13057749980597e-09	11.0459545035771	Down	8.2124986130565
517	EFHD1	-1.16782	1.76503084653577	-6.35411	1.68066907434022e-09	6.17107587850311e-09	11.0389613857403	Down	8.20963911354144
518	WDR90	-1.0307	3.24440507509359	-6.35357	1.6855369510435e-09	6.18532304229251e-09	11.0361408429251	Down	8.2086376134445
519	TACC2	-1.46413	4.52301298616625	-6.34448	1.76882184634826e-09	6.47293183771768e-09	10.9891078185993	Down	8.18889896623388
520	PLIN1	-3.5155	3.56454731649094	-6.32628	1.94783340426621e-09	7.09278658867048e-09	10.8951038342807	Down	8.14918310722564
521	TRHDE-AS1	-2.12663	1.98126218045728	-6.31304	2.08920316931807e-09	7.58297330789849e-09	10.8267901116423	Down	8.12016047272935
522	CIC	-1.04237	4.88431616030024	-6.30751	2.15118420432672e-09	7.79699220578499e-09	10.7982869008436	Down	8.1080728999189
523	KCNIP3	-1.15104	1.98370584979779	-6.28974	2.36279757294436e-09	8.52574422424133e-09	10.7068171046229	Down	8.06926770050273
524	GABBR1	-1.00841	4.97606280761528	-6.26743	2.65757757552772e-09	9.53720067183295e-09	10.592218474431	Down	8.02057907929774
525	AOC3	-2.01959	4.37583087449147	-6.26285	2.7224399018974e-09	9.7587860765066e-09	10.568716289061	Down	8.01060420211438
526	LMOD1	-1.72025	3.76747191954758	-6.22095	3.3925027052092e-09	1.20639977658696e-08	10.3543	Down	7.91850875190124
527	LRRN4CL	-1.25559	4.36895507337296	-6.21174	3.56007855251366e-09	1.26365888708962e-08	10.3073122481503	Down	7.89837014397124
528	LSP1	-1.05336	6.09666369930248	-6.20789	3.63263163958357e-09	1.28849886632581e-08	10.2876564051094	Down	7.88991595922302
529	COL22A1	-2.41639	3.82320859410832	-6.19516	3.88287061449597e-09	1.37298173380166e-08	10.2227562053775	Down	7.86233524059421
530	NPDC1	-1.14387	3.84855263163331	-6.19368	3.9129605026836e-09	1.38342621921978e-08	10.215236042247	Down	7.85904399766517
531	RASA4B	-1.04836	4.67241307642191	-6.19222	3.94292746607404e-09	1.39362762942978e-08	10.207803933612	Down	7.85585325212549
532	SHANK2	-2.02446	2.78243573144281	-6.18849	4.02044384249951e-09	1.42022419702116e-08	10.1888384114067	Down	7.84764309234687
533	SYT7	-1.2118	2.05717927392723	-6.15343	4.82725338385915e-09	1.6899772188999e-08	10.0107055395303	Down	7.77211914968973
534	AQP7	-2.02238	1.59267462798679	-6.12416	5.62083097489108e-09	1.95441692240487e-08	9.86249284207037	Down	7.70898278566047
535	ABCA7	-1.10414	3.69273426575609	-6.12162	5.6953695412432e-09	1.97951035990843e-08	9.84966563087176	Down	7.70344222099473
536	AQP7P1	-1.68773	1.70420395176086	-6.09816	6.43207815967352e-09	2.22568208069708e-08	9.73123450015611	Down	7.65253687075583
537	GGT5	-1.2883	4.01324146373396	-6.0981	6.43379921819234e-09	2.22597011901243e-08	9.7309740507685	Down	7.65248066984638
538	CD248	-1.38151	5.04568270423568	-6.09716	6.46523042873167e-09	2.23530099391718e-08	9.7262297692434	Down	7.6506639887755
539	RHBDF1	-1.01249	3.71731613177069	-6.09232	6.62948879777071e-09	2.28956383421148e-08	9.70180612950057	Down	7.64024724361506
540	NRBP2	-1.03975	4.57354755412614	-6.08846	6.762976460651e-09	2.33309182430584e-08	9.68240006956935	Down	7.63206816819101
541	PITX1	-1.37323	1.31062224003252	-6.07515	7.24486996383773e-09	2.49281246873862e-08	9.61540143315215	Down	7.60331039171499
542	MAPK8IP3	-1.04687	5.53816118512958	-6.05397	8.08173450336964e-09	2.7689696016264e-08	9.50901149728336	Down	7.55768181201115
543	BCAM	-1.42442	3.4492217810139	-6.05323	8.1125536335257e-09	2.77838878816222e-08	9.50530739809322	Down	7.5562069822344
544	MAP1A	-1.1271	7.10675009535694	-6.04362	8.52423991195352e-09	2.91340818057748e-08	9.45713568182988	Down	7.53559866465017
545	SHANK3	-1.55155	4.07894873462091	-6.03985	8.69129339910636e-09	2.96888324497771e-08	9.43824996401152	Down	7.52740688123822
546	SOX8	-1.09265	1.4837168165141	-6.0376	8.79256244449459e-09	3.00224777361157e-08	9.4269774889824	Down	7.5225534685645
547	CELSR2	-1.01442	2.23459144670957	-6.03443	8.93752010502656e-09	3.04966545580725e-08	9.4110661730153	Down	7.51574779955999
548	SNORA47	-1.10865	2.35144822367791	-6.03084	9.10412630942582e-09	3.10440048903903e-08	9.39309476004116	Down	7.50802225682102
549	HSPG2	-1.37304	8.59994882709004	-6.01567	9.84224459628436e-09	3.3460692846407e-08	9.31724683577718	Down	7.47546507065826
550	KIAA1671	-1.1573	5.40484029906649	-5.99167	1.11312053944085e-08	3.76995083727068e-08	9.1975241927659	Down	7.42366431325343
551	C6orf141	-1.01664	1.03485833484396	-5.96171	1.29745512716941e-08	4.36358129436982e-08	9.04848421117528	Down	7.36015692863106
552	GPD1	-2.92504	2.79755933534246	-5.94623	1.40412571887752e-08	4.70213170216081e-08	8.97165200673788	Down	7.32770521087236
553	EMILIN1	-1.26762	4.74808775741071	-5.9247	1.56683206134752e-08	5.21978671428303e-08	8.86504891619541	Down	7.28234724234302
554	ADCY6	-1.18326	5.0040991872497	-5.9044	1.73710657654899e-08	5.76328246834114e-08	8.76475906207319	Down	7.23933009438089
555	TNFRSF25	-1.06261	2.61507981669368	-5.89717	1.8020138394074e-08	5.9683517999889e-08	8.72910140519664	Down	7.22414558562069
556	IGFBP6	-1.48186	4.93229248329417	-5.85515	2.22906764683334e-08	7.32178278068823e-08	8.52241464692593	Down	7.13538315971396
557	PKD1L2	-1.40549	1.87787235859796	-5.84148	2.38823843486265e-08	7.81795407146819e-08	8.4554005802101	Down	7.10690688526813
558	C6orf132	-1.16636	3.58990033578233	-5.83135	2.51337145109772e-08	8.19758352585244e-08	8.40578665439134	Down	7.08631414957387
559	HELZ2	-1.24052	4.76893230654056	-5.81262	2.7617613420204e-08	8.96221788525315e-08	8.31423942237021	Down	7.04758450193013
560	SAMD11	-1.126	1.81565409932744	-5.8032	2.8954882809588e-08	9.37068293924251e-08	8.26831261825404	Down	7.02822875639758
561	PHLPP1	-1.00231	4.16101109500049	-5.7418	3.93721132988266e-08	1.25827005106189e-07	7.9699123414032	Down	6.90022614021066
562	ADCY5	-1.33436	1.73256280119171	-5.72693	4.24011475988851e-08	1.3519683632949e-07	7.89796956955545	Down	6.86903347097368
563	AK128563	-1.35019	1.42072389627905	-5.72412	4.29974441470245e-08	1.37028368758119e-07	7.88441516948789	Down	6.86318951226194
564	DOCK6	-1.16308	4.15870047191234	-5.70325	4.76980017253073e-08	1.51468971249648e-07	7.78372914012718	Down	6.81967632422583
565	ALDH1L1	-1.59674	1.16888486390726	-5.69932	4.86377655881004e-08	1.54277243284327e-07	7.76479642557607	Down	6.81169812996351
566	SYT12	-1.11873	1.78164423753766	-5.67737	5.42296962793227e-08	1.71212460562233e-07	7.65920479935078	Down	6.76646463126814
567	G0S2	-2.18467	3.20046181258159	-5.67527	5.47967474624203e-08	1.7289378097823e-07	7.64911309592016	Down	6.7622206280992
568	LOC200772	-1.05811	1.00178952082595	-5.58665	8.47896748303512e-08	2.62663438637827e-07	7.22577648755879	Down	6.58060037450318
569	COL16A1	-1.26419	5.70260331717446	-5.58644	8.48751917236693e-08	2.62895842399678e-07	7.22479932245585	Down	6.58021628204562
570	AK310228	-1.08788	2.9625166695673	-5.58554	8.52530608353582e-08	2.63935721278567e-07	7.22049334962354	Down	6.5785018280281
571	MEG3	-1.3684	4.16274191472753	-5.58274	8.64293641462821e-08	2.67412196455067e-07	7.20721028628706	Down	6.57281878880051
572	APOBR	-1.02505	2.58112809118591	-5.5827	8.6446008186579e-08	2.67430660623146e-07	7.20702364069703	Down	6.57278880284779
573	HSPA12B	-1.01486	2.63166360173945	-5.55726	9.78983024132572e-08	3.01074840656805e-07	7.08644743833008	Down	6.52132553482415
574	THRSP	-1.98072	1.51808368568992	-5.52916	1.12278450007477e-07	3.43863906863589e-07	6.95365155447291	Down	6.46361340682586
575	CORO6	-1.22734	2.45105570231567	-5.52396	1.15153918491025e-07	3.52239651273866e-07	6.92915326453515	Down	6.4531617575108
576	P2RY2	-1.17668	2.54371226424415	-5.47337	1.47177554686465e-07	4.45462852506193e-07	6.69150862836917	Down	6.35118850627184
577	PLXNA3	-1.05771	4.78266734585209	-5.47063	1.49140525014664e-07	4.5129512093408e-07	6.67867993534065	Down	6.34553936172218
578	BC033739	-1.00063	2.69853732867154	-5.45429	1.61383352276138e-07	4.86753954384706e-07	6.60229803912645	Down	6.31269051158917
579	COL4A2	-1.1721	7.77775397618879	-5.44477	1.68968339030753e-07	5.08345895313635e-07	6.55783737037291	Down	6.2938406788441
580	SNORA49	-1.0371	4.74186243974789	-5.4261	1.84856389268306e-07	5.54016235317278e-07	6.47085461910123	Down	6.25647750818603
581	MYH11	-1.82828	5.70809930040239	-5.42165	1.88851686198203e-07	5.65584156812384e-07	6.45016083666134	Down	6.24750276453175
582	HSPB7	-1.67804	1.73037	-5.41212	1.97692339379533e-07	5.91353643314774e-07	6.40588809732885	Down	6.22815272316748
583	PER3	-1.15927	6.06295867800453	-5.39815	2.11394088935953e-07	6.30457260835419e-07	6.34104772747618	Down	6.20034434923756
584	LOC100132062	-1.21508	1.89381780358194	-5.3897	2.20122554824138e-07	6.55396395553291e-07	6.30190324209769	Down	6.18349595141202
585	SPTBN1	-1.01139	9.37533903591579	-5.38823	2.21677319436887e-07	6.5986870761433e-07	6.29509415104488	Down	6.18054246632291
586	KCNIP2	-1.62482	2.20679713436489	-5.38167	2.28750068146276e-07	6.79629991341011e-07	6.26471126712693	Down	6.16772746443143
587	HS6ST3	-1.00306	0.739366165084699	-5.37111	2.40585437184047e-07	7.12680299908135e-07	6.21591563661279	Down	6.14710524591672
588	HOXC10	-1.38033	1.80418687499154	-5.36336	2.4965101018185e-07	7.38312651008874e-07	6.1801400047363	Down	6.13175968986513
589	ADCY8	-1.02388	0.718500697897557	-5.34241	2.75864885736717e-07	8.12193173815118e-07	6.08358221606728	Down	6.09034066491602
590	MUC20	-1.03368	3.04876242107832	-5.33943	2.79801367397194e-07	8.23008977446256e-07	6.06988202063284	Down	6.08459542744374
591	BTNL9	-1.46054	2.25288025543414	-5.2988	3.39295592944465e-07	9.90907695892025e-07	5.88351009066955	Down	6.00396679862449
592	AGPAT2	-1.00291	3.67443076741465	-5.28462	3.62832330860007e-07	1.05730421774224e-06	5.81869388247317	Down	5.97580003532503
593	SEMA3G	-1.44197	3.6006275523305	-5.27537	3.79030188020569e-07	1.10206931859863e-06	5.77649147082675	Down	5.95779108811755
594	ADAMTS10	-1.03224	4.28045376709744	-5.27285	3.83559742035001e-07	1.11446328479698e-06	5.76501323967158	Down	5.95293423447197
595	ATP1A2	-1.81381	2.65212472785223	-5.27069	3.87491906011729e-07	1.12510545423528e-06	5.75515848116316	Down	5.94880676995607
596	NDRG2	-1.04516	4.12934300417255	-5.27019	3.88400267591787e-07	1.12748155092208e-06	5.7528962073629	Down	5.94789055578995
597	LGALS12	-1.39628	1.17281768857979	-5.26216	4.03380512986385e-07	1.16907074740206e-06	5.71633398901886	Down	5.93215920630897
598	CSPG4P8	-1.19139	3.66408548826733	-5.23365	4.61258795425647e-07	1.32988853206918e-06	5.5868227613322	Down	5.8761847589848
599	CYS1	-1.1477	2.40875450088536	-5.22718	4.75482712973511e-07	1.36790702621723e-06	5.55749203402498	Down	5.86394341970142
600	NGFR	-1.28427	3.08610858434941	-5.226	4.78105201981532e-07	1.3748200211727e-06	5.55218043934956	Down	5.86175415196287
601	RGS6	-1.20169	1.95392393490716	-5.19071	5.63937507646268e-07	1.61091009568153e-06	5.39276530892674	Down	5.79292869672475
602	TSKU	-1.13361	4.25111526126804	-5.13738	7.22703063006835e-07	2.04023318215465e-06	5.15339484896581	Down	5.69032019338995
603	CDR1	-1.41899	0.339981160461619	-5.13519	7.30094111115894e-07	2.05970575395225e-06	5.14357934098699	Down	5.68619481776789
604	ACACB	-1.4101	5.3936356900519	-5.09847	8.65164815069502e-07	2.422480824131e-06	4.97986898069787	Down	5.61573965205101
605	CIDEA	-1.45082	0.937791173471944	-5.07821	9.49771686004471e-07	2.6481334553346e-06	4.8899167861881	Down	5.57706013197595
606	EPHA6	-1.16059	1.98101601628561	-5.07299	9.72825422104449e-07	2.71060111215732e-06	4.86679839683778	Down	5.56693438781783
607	DKFZp586E1322	-1.01809	4.87228842744589	-5.02764	1.19745537991736e-06	3.30596933886808e-06	4.66660253526978	Down	5.48070117859946
608	DLX3	-1.39619	3.49759239611317	-4.98869	1.42997642621326e-06	3.91812289435746e-06	4.49568811036937	Down	5.40692194621156
609	HEPACAM	-1.05068	0.69415541443391	-4.98603	1.44730981510449e-06	3.96214902279262e-06	4.48408704261638	Down	5.40206919397683
610	GFRA1	-1.47081	3.2703014273491	-4.9699	1.55720358682953e-06	4.24721174286725e-06	4.41362889220649	Down	5.37189608690984
611	CHST2	-1.12892	4.7159967464125	-4.89976	2.13651240804728e-06	5.75085958619989e-06	4.10930666109338	Down	5.24026723606825
612	MRC2	-1.00021	7.5893585260605	-4.89069	2.2251767962406e-06	5.96963195555648e-06	4.07020395900045	Down	5.22405244351018
613	C1orf173	-1.38308	1.62585757200785	-4.88106	2.32316643060341e-06	6.22185351440016e-06	4.02876677918826	Down	5.20608021801622
614	TNNT3	-1.2124	1.29262260586352	-4.86874	2.45473886268008e-06	6.55530424000782e-06	3.97580449513144	Down	5.18340714734684
615	NPR1	-1.01019	3.11805655199461	-4.86404	2.50680349331317e-06	6.68721200255609e-06	3.95562921096108	Down	5.17475490828196
616	CIDEC	-2.02358	1.81273344977312	-4.86189	2.5309513370976e-06	6.7494730163907e-06	3.94641408376284	Down	5.17073013457757
617	PYGM	-1.24767	2.1245364660903	-4.841	2.77785315783928e-06	7.37727351046609e-06	3.85695450758666	Down	5.13210411488997
618	RNU11	-1.00875	2.12023669527342	-4.84009	2.78923761661887e-06	7.4051524174548e-06	3.85302	Down	5.13046599813152
619	DKFZp434P0216	-1.5073	3.3198443592685	-4.81897	3.06354424848438e-06	8.09565564725027e-06	3.76290007504753	Down	5.09174797304375
620	ZBTB7C	-1.14892	4.3005354471072	-4.81752	3.08332855109844e-06	8.13935049809937e-06	3.75671639261874	Down	5.08941024945301
621	CEBPA	-1.08449	4.04381876163093	-4.7832	3.58866646633487e-06	9.40691778099855e-06	3.61096094413426	Down	5.02655265180952
622	CGNL1	-1.09105	5.67732289129953	-4.76532	3.88282481357676e-06	1.01408485825549e-05	3.53533033187849	Down	4.99392570187633
623	CFD	-1.32858	6.13472454488002	-4.75317	4.09600057856051e-06	1.06675731433107e-05	3.48403188743483	Down	4.97193437067373
624	TLN2	-1.04977	5.54753692953271	-4.74562	4.23387889899172e-06	1.10083488209304e-05	3.4522606112011	Down	4.95827781742569
625	SGCA	-1.06813	2.08288855730774	-4.71738	4.79131310137507e-06	1.23806067543165e-05	3.33359897250714	Down	4.90726
626	CRYAB	-1.40541	4.2600066630439	-4.69484	5.28612450171284e-06	1.35946748093845e-05	3.23934711325562	Down	4.86663117646773
627	MYOC	-2.09853	3.47913553230517	-4.66211	6.09380800119653e-06	1.55616063433553e-05	3.10304694316353	Down	4.80794557508104
628	GPT2	-1.05562	2.35727279222966	-4.65428	6.30410505680121e-06	1.60789662527048e-05	3.07053437659005	Down	4.79374187630757
629	GYG2	-1.55095	1.61620094509791	-4.64125	6.66941569060134e-06	1.69623508613943e-05	3.01656193503224	Down	4.77051395777632
630	AK054921	-1.24574	5.99460783398311	-4.64109	6.67385528159381e-06	1.69719188780349e-05	3.01592442413517	Down	4.77026905273066
631	ADH1C	-1.21685	1.79348199702956	-4.61819	7.36655400203345e-06	1.86464037183646e-05	2.92133477337523	Down	4.72940491698529
632	WISP2	-1.00723	6.47522175759352	-4.56885	9.10187280272834e-06	2.28061230204604e-05	2.71884074701515	Down	4.64194853734189
633	PPP1R1A	-1.53896	2.43186476752243	-4.56565	9.22731060221464e-06	2.31088685537767e-05	2.70574373176448	Down	4.63622131773511
634	NNAT	-1.04436	1.28705830053281	-4.49528	1.24403417255725e-05	3.06650383668436e-05	2.42003340232978	Down	4.51335648760463
635	DLX4	-1.04631	2.58712446973613	-4.45903	1.44908209463548e-05	3.54507836590723e-05	2.27427038930823	Down	4.4503741600564
636	ADIPOQ	-2.60524	3.48286883173121	-4.45185	1.49341514005168e-05	3.64890322309349e-05	2.24549096295837	Down	4.4378376549236
637	SCARA5	-1.10626	7.88977029730145	-4.44961	1.50751567710288e-05	3.68299621532722e-05	2.23651700858075	Down	4.43379872742892
638	FLNC	-1.20023	4.94177872079559	-4.44066	1.56506690302796e-05	3.81689814564769e-05	2.20074370884732	Down	4.41828942909291
639	SYNM	-1.12985	5.18354401516888	-4.3958	1.88700255425843e-05	4.55810289118799e-05	2.02221928097392	Down	4.34121587560785
640	LAMC3	-1.11439	1.72518803741698	-4.39	1.93302025992548e-05	4.66296460813496e-05	1.99923552861552	Down	4.33133788082473
641	XYLT1	-1.0511	6.69453703599409	-4.34725	2.3068637999093e-05	5.5232872609375e-05	1.83065481981079	Down	4.25780236894439
642	ADRA2A	-1.02611	2.35216694100326	-4.34267	2.35082795073766e-05	5.62049148974207e-05	1.81266247630156	Down	4.2502257054363
643	C10orf105	-1.48341	4.88665843143488	-4.33044	2.47205929972287e-05	5.89514598236465e-05	1.76474698731308	Down	4.22950543593778
644	AR	-1.11698	4.10781741296025	-4.30848	2.70507427488688e-05	6.42391026845293e-05	1.67894043173524	Down	4.19220053407245
645	SPON2	-1.00865	3.88364999279434	-4.23434	3.65757502131853e-05	8.56488704393828e-05	1.39184773715712	Down	4.06727836025455
646	GRIK3	-1.25941	1.87985926494528	-4.23171	3.69663613765782e-05	8.64988683906498e-05	1.38174608510278	Down	4.06298957409485
647	MYPN	-1.7914	3.19261254179245	-4.21859	3.89773636547303e-05	9.09665500966496e-05	1.33138079874272	Down	4.04111827558052
648	ITIH5	-1.15341	5.14895855567266	-4.13449	5.45775245377509e-05	0.000125159059978589	1.01163745961917	Down	3.90253770733189
649	CLSTN2	-1.11096	3.41104874517208	-4.0467	7.71446976641315e-05	0.000173901865711738	0.683567211020461	Down	3.75969575863003
650	RBP4	-1.28018	3.14741187525323	-4.03303	8.13741192098994e-05	0.0001830077493346	0.633026309999098	Down	3.73753051998542
651	MYOM1	-1.09647	3.06264951352506	-3.97512	0.000101878115196308	0.000226296435891843	0.420416219145027	Down	3.64532228601299
652	ROBO2	-1.07393	1.90173706482709	-3.94807	0.000113061963278915	0.000249809395622611	0.32197162190536	Down	3.60239123133291
653	COL5A1	-1.10101	7.85471568863185	-3.9272	0.000122475417794873	0.000269775478398151	0.246429620208987	Down	3.56899752864618
654	ADAM33	-1.09916	3.42653203714029	-3.90293	0.00013436208595417	0.000294533638843617	0.158984945759517	Down	3.53086509704031
655	PCSK6	-1.23347	5.51591640715005	-3.86914	0.000152745793496023	0.000332360092189183	0.0380139977344083	Down	3.47839112923969
656	KLB	-1.30109	1.28842218463946	-3.84798	0.000165449417525923	0.00035838312518219	-0.0372959	Down	3.44565244770632
657	APOD	-1.47105	3.02686746808538	-3.79368	0.000202791105619043	0.000433904023631282	-0.228945	Down	3.36260632260008
658	BX640700	-1.03028	4.10775888633244	-3.76014	0.000229704732532003	0.000487988622270726	-0.346159	Down	3.31159030369943
659	H19	-1.26682	3.44441676886271	-3.732	0.000254860932848905	0.000538190145585248	-0.443823	Down	3.26906425855504
660	MTUS2	-1.18578	2.99628622683057	-3.67148	0.000318054320973411	0.000663635375765346	-0.651718	Down	3.17807047151719
661	CLIC5	-1.53775	6.79220907036277	-3.61521	0.000389845535638792	0.000804650693986165	-0.842409	Down	3.09439260981482
662	APOE	-1.34399	5.88158875761941	-3.60628	0.000402552829106196	0.000829511830888541	-0.872431	Down	3.08117741548294
663	DGAT2	-1.33258	2.68725843761391	-3.56999	0.00045832582137982	0.00093742169508803	-0.993792	Down	3.02806499966583
664	LEP	-1.35434	1.33458215217079	-3.56982	0.000458600841663907	0.000937831046031448	-0.994353	Down	3.02787539444109
665	HLF	-1.0245	4.17358805085091	-3.53445	0.000519938224706727	0.00105636568989203	-1.11163	Down	2.97618571285374
666	ADH1B	-1.93746	3.39156695633183	-3.50074	0.000585502426905707	0.00118238070715584	-1.22245	Down	2.92724266525178
667	TRHDE	-1.3221	3.0009192294685	-3.36114	0.000948676791482656	0.00186555228056595	-1.67144	Down	2.7291925757075
668	FABP4	-1.5911	4.28215477384971	-3.21627	0.0015409389391011	0.00293908318628977	-2.12034	Down	2.53178812170713
669	NLGN4Y	-1.23539	1.51792875984771	-3.13304	0.00202134327654692	0.00379157014633995	-2.37028	Down	2.42118090489262
670	NRXN1	-1.12192	1.90932258810963	-3.01635	0.00293031367344358	0.00536677832902598	-2.71078	Down	2.27028634256819
671	KDM5D	-1.77934	2.32656462992452	-2.97918	0.00329089880292275	0.005977356545168	-2.81679	Down	2.22349083802934
672	HHIP	-1.04036	2.46076200517869	-2.95029	0.00359889028779314	0.00650235161706076	-2.89838	Down	2.18692954957069
673	TTTY15	-1.13827	1.47136561516337	-2.8988	0.00421399191035684	0.00754296722613467	-3.04198	Down	2.12245777927064
674	LINC00341:ENSG00000229645	-1.04665	1.91323681542114	-2.62657	0.00937162275016985	0.0159173974958642	-3.7627	Down	1.79812793820506
675	COL1A1	-1.01357	9.72001441049858	-2.57636	0.0107898892392167	0.0181454135987338	-3.88845	Down	1.74123312822944
676	PCK1	-1.04513	2.21017372884029	-2.57099	0.0109525777025883	0.0183955423677172	-3.90178	Down	1.73528740305795
677	PRKY	-1.16764	1.82417808591826	-2.49803	0.0133890830627344	0.0221638343668011	-4.08015	Down	1.6543551040388
678	UTY	-1.36242	2.16734908992454	-2.41387	0.016790759960586	0.0273271227504853	-4.27998	Down	1.56340609239692
679	RPS4Y1	-1.38032	2.21404102750898	-2.40748	0.0170778634076442	0.0277619183917242	-4.29489	Down	1.55655052675632
680	GPR1	-1.09447	4.6922660505168	-2.40299	0.0172822230222305	0.0280577097986812	-4.30534	Down	1.55194778100498
681	EVI2A	3.17261531699601	4.83644407141859	16.6631187227633	2.89205575449902e-38	3.62215522972229e-34	76.335855573044	Up	33.4410329416622
682	S100A9	4.70101696515692	5.67942779500752	16.4064258687556	1.56221853714441e-37	1.30440040456434e-33	74.6715720749137	Up	32.8845890751681
683	SRGN	3.8686590090245	6.53929132874261	16.0809439726081	1.33658156304618e-36	7.12536861717325e-33	72.5531293801299	Up	32.1471926633527
684	ABCC4	2.20333375333021	4.34702420558101	16.0715392947892	1.42228604279078e-36	7.12536861717325e-33	72.4917877412117	Up	32.1471926633527
685	WDR74	3.93161014305657	11.5942434169491	15.6859852799169	1.82813821760576e-35	7.63217236880111e-32	69.9710942135984	Up	31.1173518298692
686	SNORA74A	3.65285040139541	4.80931255681999	15.3567572108729	1.63153807491356e-34	4.96568455870127e-31	67.8100735401287	Up	30.3040208721287
687	SCARNA5	2.9386431344699	7.82102068314211	15.3494863264358	1.7124787038006e-34	4.96568455870127e-31	67.7622654174071	Up	30.3040208721287
688	GPR183	3.12294979172517	4.29551883700605	15.0683855871981	1.1159738270524e-33	2.75346757888529e-30	65.9114012496982	Up	29.5601200328177
689	AMD1	1.85812261789841	5.95733608774915	15.0563740132599	1.20915578936238e-33	2.75346757888529e-30	65.8322065484813	Up	29.5601200328177
690	CISD2	1.8040912478773	4.02047098619416	14.9712176254539	2.13548731621904e-33	4.4576518153309e-30	65.2705165206161	Up	29.350893857028
691	BRCA2	2.61799959264019	4.24261687062014	14.9164703395117	3.07888119317649e-33	5.93253038522138e-30	64.9091899763698	Up	29.2267600287364
692	ZUFSP	1.79840569126354	3.18089842024959	14.8252804581301	5.66510498062068e-33	1.01360867613977e-29	64.3069867532578	Up	28.9941296806981
693	CCDC109B	1.94222161061639	3.95867693293937	14.8078164967451	6.36713449483258e-33	1.06326901307374e-29	64.1916077177629	Up	28.9733568426142
694	ZDHHC20	2.52382168562859	6.79535386408099	14.7044673884356	1.27152316261669e-32	1.85505029873792e-29	63.5084956041296	Up	28.731644310217
695	LY96	2.26434306870619	3.48272369696752	14.6984378799173	1.32390132688795e-32	1.85505029873792e-29	63.4686257142201	Up	28.731644310217
696	CYB5R4	2.08049245728763	4.41121796966887	14.6974122500737	1.33302348905276e-32	1.85505029873792e-29	63.4618436014022	Up	28.731644310217
697	LYPLA1	2.19601577316826	4.87570619956935	14.6364027672299	2.00572086030831e-32	2.64427904367699e-29	63.0583197417585	Up	28.5776927168359
698	TMEM123	2.2817995567167	6.76172849607851	14.6213770629628	2.2180977298305e-32	2.77805650172621e-29	62.9589110356732	Up	28.5562589255752
699	ZNF267	2.33995416755657	5.04292967978482	14.4906763405077	5.32564234978141e-32	6.35247691522259e-29	62.0937762027845	Up	28.1970569044924
700	COX7A2	2.05479037783986	4.69315921699333	14.4778258718846	5.80482028510276e-32	6.6093156055245e-29	62.0086760059984	Up	28.1798435093695
701	CMTM6	2.2844292774218	6.39180151505746	14.4231769576429	8.37418221506437e-32	9.12021262196293e-29	61.6466951206057	Up	28.0399950367298
702	TRAM1	2.03774862277023	7.53821750471067	14.407070870358	9.3294869135967e-32	9.52092059673366e-29	61.5399890331488	Up	28.0213210567887
703	GNA13	1.81044552767728	6.77980363136016	14.4043346352669	9.50229609638475e-32	9.52092059673366e-29	61.5218598841485	Up	28.0213210567887
704	B2M	2.94370262605404	10.9656426562839	14.3959798958008	1.00500247901632e-31	9.68242580649223e-29	61.4665030228611	Up	28.0140158221967
705	SELT	2.31656343515597	5.77526503591003	14.3864501729759	1.07134664725168e-31	9.93931932111387e-29	61.403357562304	Up	28.0026433565691
706	STT3B	2.09597653000377	6.16724485627934	14.3696080607709	1.19949841253524e-31	1.07307984769983e-28	61.2917502862215	Up	27.9693679610488
707	TMEM126A	1.77390028802985	2.74743143348122	14.3381868641721	1.48100969904124e-31	1.27923489487186e-28	61.0835026225052	Up	27.8930497024485
708	GLIPR1	2.65315775345066	6.30064172147055	14.3244874107171	1.62360976465779e-31	1.31192906435203e-28	60.9926960677344	Up	27.8820896465102
709	TXNDC9	1.9743778699663	4.17405759086981	14.3113754490734	1.77294823244173e-31	1.38783063357603e-28	60.9057770704583	Up	27.8576635305608
710	TFRC	3.14729638726391	6.24172241012459	14.2719207764152	2.31047567988901e-31	1.75379106986485e-28	60.6441942736373	Up	27.7560221456389
711	C18orf32	1.96645842915387	4.46531447718482	14.2644499654023	2.42929644176456e-31	1.78644129779698e-28	60.5946567374924	Up	27.748011250081
712	PPP2R3C	1.98093351183865	4.06019511338925	14.2543015588138	2.60055926875386e-31	1.78644129779698e-28	60.5273613700662	Up	27.748011250081
713	OSTC	2.30243702423005	5.25892927775823	14.2537702910544	2.60985052186507e-31	1.78644129779698e-28	60.5238383653267	Up	27.748011250081
714	ABRACL	2.05313077228973	3.45019317733715	14.2521292264934	2.63876114888771e-31	1.78644129779698e-28	60.5129558833128	Up	27.748011250081
715	CLEC2B	2.28003719558405	4.08986026105672	14.2190490497335	3.29497537398012e-31	2.17199574060074e-28	60.293569305992	Up	27.663141030757
716	PTPRC	3.30469622198911	7.41876970405939	14.2046120507136	3.63037224816127e-31	2.27342986110479e-28	60.1978117562991	Up	27.6433184399216
717	SCARNA6	2.22156315918738	6.04172145239213	14.1853820803637	4.13077214489595e-31	2.52370027945119e-28	60.0702524604072	Up	27.597962224194
718	ZDHHC13	1.72810088868412	2.91996364678455	14.0758485241467	8.62099217582159e-31	5.02202867470128e-28	59.3434483064786	Up	27.2991208118881
719	RPL22L1	2.08734675560042	3.55554519516042	14.0676189118735	9.11109356025168e-31	5.18690414978965e-28	59.2888261273613	Up	27.2850917773779
720	CYTIP	3.07158757089845	4.62089943475832	13.9576175364666	1.90818886739889e-30	1.03909180303206e-27	58.5585313055437	Up	26.9833460811349
721	ECT2	2.1541191595854	3.66692416213403	13.9362635912328	2.20272782596118e-30	1.14950269401045e-27	58.4167253691544	Up	26.9394900065674
722	RPS15A	1.9548158809885	7.59524828812301	13.9116974337181	2.59826696965948e-30	1.32824468006123e-27	58.2535736842695	Up	26.8767219148684
723	SCARNA10	2.82037	9.19020588169082	13.9071216257661	2.67943919357839e-30	1.3423454471989e-27	58.2231826325759	Up	26.8721357058464
724	HIST1H4C	1.88045040715473	4.54690955007901	13.8979348358959	2.85014862018776e-30	1.37629095821954e-27	58.1621653754075	Up	26.861289743287
725	TLR8	3.13865637813894	4.64645051332502	13.8975732758174	2.85708530589708e-30	1.37629095821954e-27	58.1597639067438	Up	26.861289743287
726	AGTPBP1	1.95165902500276	5.06782894133699	13.8787910331822	3.24165126921139e-30	1.50370597486067e-27	58.0350086527825	Up	26.8228370746346
727	ATP6V0E1	1.87162433062029	5.92089542771529	13.8716187905702	3.40180755084294e-30	1.54930686074663e-27	57.9873670478959	Up	26.8098625559462
728	ZBTB8OS	1.56805575687062	2.51829778053628	13.8483285735593	3.97852571112046e-30	1.77960875960458e-27	57.8326536639635	Up	26.7496754652309
729	SCYL2	2.04094596532536	5.37916819836049	13.8289349987376	4.53272532267295e-30	1.99193397557254e-27	57.7038157816378	Up	26.7007250607515
730	SPCS3	2.17924488404189	7.24702465399248	13.8096391426409	5.16077120596868e-30	2.2288303092812e-27	57.5756189487784	Up	26.6519229950227
731	SLC30A7	2.0398159436064	6.17159571910975	13.7931303120957	5.7667700769997e-30	2.40753039431276e-27	57.4659321647282	Up	26.6184282213378
732	NRAS	1.89653134917345	5.75026014362704	13.7837705579118	6.1414523880604e-30	2.47690009306222e-27	57.4037422613068	Up	26.6060915105344
733	CDC42SE2	2.18142003138327	5.64521201414438	13.7835492063028	6.15060211696983e-30	2.47690009306222e-27	57.4022714922283	Up	26.6060915105344
734	IRAK4	1.80238764700441	4.78711698771726	13.7808365786344	6.26384435937934e-30	2.47690009306222e-27	57.384247377994	Up	26.6060915105344
735	SS18L2	1.44831177039557	2.48253760238403	13.7793106517275	6.32846045574603e-30	2.47690009306222e-27	57.3741082579344	Up	26.6060915105344
736	GTF2B	1.9710242450774	4.09720785380095	13.7630238537537	7.0610894968701e-30	2.72112662780152e-27	57.2658866868598	Up	26.5652512478285
737	FAS	2.15320964833564	4.34117171818011	13.7522747910703	7.5905079180222e-30	2.88082777028088e-27	57.1944590927165	Up	26.5404827051533
738	VMP1	2.36561448543129	6.1539417950251	13.7379014863212	8.36099881341246e-30	3.12589043697267e-27	57.0989449359253	Up	26.5050262481505
739	CASP4	2.12954416405388	5.59436395665275	13.7263129485908	9.03882074405535e-30	3.32960912967415e-27	57.0219334326324	Up	26.4776067463102
740	S100A8	3.90526596964353	4.64354517662306	13.6792693930738	1.24036719138794e-29	4.50289243146037e-27	56.7092813894164	Up	26.346508427672
741	RAB27A	1.78453750710437	4.3499560655711	13.6769917065168	1.25951969258704e-29	4.50710125423041e-27	56.6941428947673	Up	26.3461026851818
742	HSPA13	2.4678773187625	5.4932681213863	13.6736657358073	1.28801961576935e-29	4.54416948667698e-27	56.6720368942243	Up	26.3425454788472
743	TLR1	2.54450537633994	4.94872621978638	13.6559492920085	1.45106207059741e-29	5.04828525088812e-27	56.5542818634007	Up	26.2968561134734
744	NAT1	1.50424329175723	2.20729762698857	13.6265918952334	1.76793462145278e-29	5.98445869361766e-27	56.3591426623284	Up	26.2229751262946
745	DESI2	1.76958248116911	5.3827829759685	13.6174135199171	1.88055412448665e-29	6.28080003523549e-27	56.2981311694347	Up	26.2019850332121
746	EVI2B	2.54300494267236	4.98350994061139	13.5986884923087	2.13305845077456e-29	6.93908845888985e-27	56.1736563966442	Up	26.1586975761265
747	ERO1L	2.18119046542873	5.15532979080262	13.5870866164797	2.30624747486459e-29	7.4063067946004e-27	56.0965303997446	Up	26.1303983019487
748	ENTPD7	1.99628422623892	4.47043163601536	13.5681686856517	2.61932678938728e-29	8.30525528447621e-27	55.9707655104165	Up	26.0806470137923
749	SLC38A9	1.87745462483841	3.77662377117057	13.5660413037128	2.65709229133432e-29	8.31968810070417e-27	55.9566225579322	Up	26.0798929548009
750	PNP	2.33823592234323	4.65565378908307	13.5598539982507	2.77005404569534e-29	8.5663066408176e-27	55.9154886877277	Up	26.0672063835898
751	SAMD9	2.57481975726072	6.08524371806077	13.5562210025038	2.83860716176249e-29	8.67125253597421e-27	55.8913359215571	Up	26.0619181654796
752	KLHL2	1.61686698860571	3.93226725513999	13.5496217356758	2.96750275452207e-29	8.8551912678179e-27	55.847462475474	Up	26.0528020538233
753	MYCBP	1.77147597966305	3.18729135754815	13.5495205500258	2.96952399894887e-29	8.8551912678179e-27	55.8467897658754	Up	26.0528020538233
754	DENND4A	2.10865709555039	6.23921243126672	13.5457727436011	3.0453667679782e-29	8.9745167260101e-27	55.8218732479374	Up	26.0469889286971
755	CCNC	1.89486226210065	4.84350585592123	13.4772858517052	4.82836334556853e-29	1.39018015451892e-26	55.3665249255054	Up	25.8569289155418
756	RFK	1.83859263552988	3.51717396359366	13.4658893450311	5.21325902402155e-29	1.48394233287177e-26	55.2907484813849	Up	25.8285829757431
757	MITD1	1.50741386224195	3.0302794614169	13.4584091124198	5.4824231264839e-29	1.5430249089359e-26	55.2410110783997	Up	25.8116270630969
758	TAF9	1.84531723694764	4.59791957447651	13.4496560932362	5.81508606984423e-29	1.61846767737253e-26	55.1828100770525	Up	25.7908959695261
759	TXN	2.34401053024159	5.59470290821656	13.4443018252811	6.02845319925967e-29	1.65941455151929e-26	55.1472079020145	Up	25.7800451058701
760	CDC7	1.85719057844792	2.58464842034223	13.4184673244916	7.1732776492729e-29	1.95308078083301e-26	54.9754231871357	Up	25.7092797936069
761	SLC39A8	3.09780728744873	5.20192616544315	13.416638834887	7.26209981642977e-29	1.95600363765322e-26	54.9632645840991	Up	25.708630341874
762	GALNT1	2.2691369999554	6.61633335108981	13.4136444347488	7.40994011877254e-29	1.97459138335248e-26	54.9434	Up	25.7045227624758
763	BACH1	2.00901398880685	6.72864823016154	13.4106761819866	7.5594601098376e-29	1.99323069780339e-26	54.9236155597889	Up	25.7004424328676
764	RNF138	1.6303229237305	4.24497250127106	13.4023181031613	7.99689195874363e-29	2.07903924097798e-26	54.8680375951574	Up	25.6821373134683
765	NUP54	1.78020739354977	4.49741463274945	13.4013181671206	8.05089250568343e-29	2.07903924097798e-26	54.8613883793326	Up	25.6821373134683
766	CHUK	1.92892574253188	4.3719612369359	13.3803496784273	9.27118401293511e-29	2.36973355448991e-26	54.7219540097868	Up	25.625300481973
767	SNORA81	3.87705007873564	5.76742656173298	13.3774021186467	9.45694883682703e-29	2.39279910518869e-26	54.7023533818537	Up	25.6210937623855
768	MALT1	1.8763009896184	5.23983140244113	13.3696984644806	9.9602267594849e-29	2.48857747940817e-26	54.6511255380809	Up	25.6040488333786
769	SELK	1.84413464084686	4.01881696024797	13.3685993013621	1.0034186012225e-28	2.48857747940817e-26	54.6438162849397	Up	25.6040488333786
770	GNG10	2.15766220733911	5.42555020088712	13.3640363640212	1.03471303855816e-28	2.54103204929837e-26	54.6134734376763	Up	25.5949898572851
771	TMED2	1.7197421625127	7.19816053195622	13.3534209924219	1.11134660197484e-28	2.70273019736579e-26	54.5428824062094	Up	25.5681973060007
772	C14orf2	1.59728401950991	4.27807015897353	13.3380294006989	1.23265280830029e-28	2.96891540337635e-26	54.4405291136868	Up	25.5274021770656
773	FAM60A	1.99712824953079	3.90868544099238	13.3206829519383	1.38530915494607e-28	3.30481990688038e-26	54.3251749551187	Up	25.4808522020117
774	PIGB	1.76275999717692	3.04997020800183	13.3170357702544	1.41973714249085e-28	3.33127449694919e-26	54.3009209994969	Up	25.4773895799781
775	COMMD3-BMI1	2.81425219830439	4.00237472793328	13.3166950892714	1.42299641172727e-28	3.33127449694919e-26	54.2986554502231	Up	25.4773895799781
776	SNRPG	1.71900276094792	3.63088399198864	13.3016074730769	1.57509683966948e-28	3.65320377193341e-26	54.1983215190719	Up	25.4373261026148
777	CKLF	1.52914965052901	3.04396242542689	13.3002329711408	1.58973653586319e-28	3.65333123732449e-26	54.1891809312045	Up	25.437310949737
778	PDCD10	2.0058300310248	4.38548392962872	13.2978427955208	1.6155188744177e-28	3.67883020775354e-26	54.1732859904356	Up	25.4342902560768
779	LRR1	1.37645589030678	2.36840463568239	13.2876513831582	1.73022779881074e-28	3.90454739931623e-26	54.1055117740768	Up	25.4084293006782
780	KIAA1551	2.5971007642633	7.23521983609692	13.2829682463147	1.78563597000262e-28	3.99360673326747e-26	54.0743682260634	Up	25.3986347041075
781	NAMPT	3.16823383242138	7.00353262951559	13.274324467602	1.89260621962307e-28	4.19538877834851e-26	54.0168857135737	Up	25.3772277877631
782	MRPL13	1.67355965376224	3.24871342104407	13.2591962042948	2.0954775715274e-28	4.60435242887631e-26	53.9162800493998	Up	25.3368314417628
783	CD58	2.21260241508122	4.33571113101589	13.2427382784242	2.34095300888614e-28	5.09900277561642e-26	53.8068316048072	Up	25.2925147516265
784	ATP5E	1.77619239151197	6.06748634308244	13.2357851271994	2.45311607490358e-28	5.29725039312583e-26	53.7605917322826	Up	25.2759494981268
785	RPL17	1.81773437394273	7.94010410062689	13.2250900740811	2.63622085092754e-28	5.64399111922086e-26	53.6894674343739	Up	25.2484136782764
786	DNAJC3	1.97740106621272	6.94707886251378	13.2138937171918	2.8425679595912e-28	6.03419362879661e-26	53.6150093894924	Up	25.2193807580376
787	TPRKB	1.57998389248883	2.82397873891989	13.2101920185878	2.91428223707169e-28	6.13444166020241e-26	53.5903923577676	Up	25.2122249594126
788	PTPLAD2	1.90711691740269	4.45648490585793	13.2067286111761	2.98301739660862e-28	6.18426984517539e-26	53.5673600195677	Up	25.2087115686185
789	B3GNT2	2.04726084521199	4.79770796026793	13.2031660926199	3.0554112681578e-28	6.27336039803972e-26	53.5436685843785	Up	25.202499761979
790	ZWILCH	1.63476115697028	3.28679254170381	13.180162218718	3.56708910818081e-28	7.2058076670017e-26	53.3906887899049	Up	25.1423173339807
791	GNPTAB	1.78427891838002	5.95134329621353	13.1687941442403	3.85074368210564e-28	7.67783887556954e-26	53.3150894553523	Up	25.1147610060745
792	H2AFZ	1.78407917888136	4.97272887216712	13.1683581299622	3.86206115342633e-28	7.67783887556954e-26	53.3121899033633	Up	25.1147610060745
793	RBX1	1.66088743477433	4.04137280305086	13.1621844120308	4.02592628849095e-28	7.94058485042598e-26	53.2711339225405	Up	25.100147509165
794	GOLT1B	1.99295579390363	5.1834114012855	13.1607493286566	4.06500204894786e-28	7.94773575237264e-26	53.2615904564781	Up	25.0997565808167
795	CCBL2	1.79362192952565	3.90302361963199	13.159293095976	4.1050413697824e-28	7.94773575237264e-26	53.2519063508889	Up	25.0997565808167
796	SMCHD1	2.32448231309467	6.96695677762814	13.1585819282414	4.12473810454886e-28	7.94773575237264e-26	53.2471770103037	Up	25.0997565808167
797	AMMECR1	1.47719491914776	3.38251753257015	13.155515331756	4.21075963979806e-28	8.05155100895433e-26	53.2267838360992	Up	25.0941204513406
798	RAP1B	2.11054740339824	6.95735198743436	13.1500053530655	4.36985296657338e-28	8.24434252666289e-26	53.1901419952626	Up	25.0838439729397
799	OSBPL3	2.01359853239124	5.53493521004548	13.1497486239838	4.37741049960543e-28	8.24434252666289e-26	53.1884347266681	Up	25.0838439729397
800	ST8SIA4	2.57460020926034	5.4428324391899	13.1318764010791	4.93696140575074e-28	9.228801959153e-26	53.0695835880957	Up	25.0348546734377
801	RNASEH2B	1.64336289496641	4.10887863827836	13.1287712281913	5.04122910336815e-28	9.3539072452051e-26	53.0489341593493	Up	25.0290069409376
802	TWF1	2.14437764939186	5.86987902809954	13.1264433988235	5.12083614805182e-28	9.40747782269451e-26	53.0334540974775	Up	25.0265267968181
803	TMEM66	1.91478451396349	6.93553617467153	13.1257378089666	5.14521322890793e-28	9.40747782269451e-26	53.0287619303183	Up	25.0265267968181
804	MNDA	2.78396113533602	4.53906965494172	13.1245451390257	5.18668231975993e-28	9.4145801034541e-26	53.020830688987	Up	25.0261990450387
805	FPR1	3.43407646256852	4.1251159675255	13.120378849211	5.33418446245671e-28	9.61266090648045e-26	52.9931249567544	Up	25.0171563774676
806	MFSD1	2.29539394617175	6.45797507278646	13.1161242938348	5.48914094642884e-28	9.82124939764972e-26	52.9648323381181	Up	25.0078332604829
807	PSMA6	2.12329208833395	5.28561016623204	13.1118858529229	5.64798576924974e-28	1.00337869173005e-25	52.9366469609686	Up	24.998535126113
808	CTBS	2.07741726035156	4.95724576697095	13.1085457910844	5.77639340249491e-28	1.0118383100636e-25	52.9144358095486	Up	24.9948888814265
809	NUPL1	1.87943780483883	5.3317131040961	13.1024408986163	6.01868491869771e-28	1.04695860089208e-25	52.8738388889752	Up	24.9800704909664
810	C14orf142	1.25550801052237	2.3598384871862	13.1000896904556	6.11468742313184e-28	1.05632279491055e-25	52.8582036409639	Up	24.9762033482542
811	AC013394.2:ENSG00000272888	1.79546458445382	3.95219703122653	13.0973925049273	6.22670370414978e-28	1.06830617181677e-25	52.8402677205984	Up	24.9713042625934
812	HEXB	2.34102935470977	6.54488413830014	13.0868421776309	6.6849304721105e-28	1.1314244824047e-25	52.7701098395411	Up	24.9463744279836
813	UGCG	2.3290700941644	4.00766469910763	13.0842964708429	6.80045505447903e-28	1.14325233999762e-25	52.7531814153591	Up	24.9418579010367
814	HIAT1	1.94093896889718	5.10971461161253	13.0781740182706	7.08653249915486e-28	1.17479341187939e-25	52.712468525119	Up	24.9300384976212
815	LXN	2.17149541634041	4.00710106906983	13.077666939926	7.11075898413401e-28	1.17479341187939e-25	52.7090965816715	Up	24.9300384976212
816	ATG3	1.92103171438377	4.69156666549761	13.0772910418496	7.12877155198479e-28	1.17479341187939e-25	52.7065969550144	Up	24.9300384976212
817	DERL2	1.68775768475525	4.00585425468752	13.0670465515733	7.63763476081291e-28	1.24498475369346e-25	52.6384740352671	Up	24.9048359669838
818	KPNA2	2.16165917705693	4.04394827258295	13.0667265057186	7.65410403883562e-28	1.24498475369346e-25	52.6363458329054	Up	24.9048359669838
819	RBBP8	1.70489417122246	3.96938791874973	13.0639700726542	7.79742557579809e-28	1.26011427902043e-25	52.6180164640507	Up	24.8995900671861
820	SCFD1	2.09443830902116	5.33400535752361	13.062359826563	7.88238918569345e-28	1.26567927379766e-25	52.6073088828577	Up	24.897676331654
821	UBA3	1.98409379054858	4.82176069179153	13.0561548837517	8.21853503774179e-28	1.31124894369678e-25	52.566	Up	24.882314848653
822	ALG5	1.95668866310384	3.92649867572219	13.0498209148316	8.57645785879951e-28	1.35143213657761e-25	52.5239300474286	Up	24.8692057579193
823	MANF	2.01844604707364	3.81939634551436	13.0497890916382	8.57829493056969e-28	1.35143213657761e-25	52.523718437097	Up	24.8692057579193
824	FBXO5	1.51888541459689	2.4894339358885	13.0360014999955	9.41239730771179e-28	1.47356962600545e-25	52.4320376770434	Up	24.831629338962
825	MFAP3	1.93309883031963	5.51622665883539	13.0294628557629	9.83584336014399e-28	1.53029838713197e-25	52.3885593884714	Up	24.8152238794764
826	CAPZA1	2.09663045824067	6.53811877342745	13.0245708591932	1.01650608972682e-27	1.57175685441772e-25	52.3560305988747	Up	24.8036146370193
827	TOPBP1	1.86932537479219	5.24765828647558	13.0092619985416	1.12681941043628e-27	1.73163800073733e-25	52.2542373124209	Up	24.7615428921766
828	RGS2	2.61678353456415	4.14132365000391	13.0048839525584	1.16051348689124e-27	1.77254282519138e-25	52.2251267218286	Up	24.7514032633271
829	FCGR2A	2.75598239151392	6.58242892156421	12.9954941851199	1.23621424819572e-27	1.87241679241323e-25	52.1626926784771	Up	24.7275974726398
830	GPR155	2.24068813852858	4.6138043224709	12.9949376844877	1.24085267891171e-27	1.87241679241323e-25	52.1589924436843	Up	24.7275974726398
831	MRPL47	1.64398831763651	3.48268032659726	12.9891065633289	1.29051392188252e-27	1.93569360654103e-25	52.1202208448321	Up	24.7131633843826
832	UBE2J1	2.04949892982118	6.13130691893831	12.9712287224342	1.45550230570903e-27	2.15733001513051e-25	52.0013517033557	Up	24.666083414106
833	NFIL3	2.13282999381277	3.81527416651054	12.9683020250603	1.48445281437084e-27	2.18729756159854e-25	51.9818925038663	Up	24.6600921311966
834	DBF4	1.70879114345964	2.82304823419822	12.9567575929955	1.60437359531029e-27	2.3501727595864e-25	51.9051360836802	Up	24.6289002118656
835	NABP1	2.64010842031544	5.25145239644715	12.9471868904464	1.71110168726216e-27	2.47753677249884e-25	51.8415036673494	Up	24.6059798908387
836	JKAMP	2.04492441387072	4.84508809958491	12.9421019016652	1.77066531866617e-27	2.54904572225684e-25	51.8076956901252	Up	24.5936223745167
837	DERA	1.78039083248138	4.07296148803213	12.940730772956	1.78707806224275e-27	2.55797247892106e-25	51.7985796761286	Up	24.5921041323816
838	SRP19	1.63345566840254	3.72518179605228	12.9296505056865	1.92541608264667e-27	2.74032655989866e-25	51.7249128071089	Up	24.5621976799857
839	ZBTB2	1.54815937408788	3.79881267519079	12.9226897014398	2.01774640346056e-27	2.8555101502985e-25	51.6786348363416	Up	24.5443162917378
840	GSKIP	1.76498566202114	3.62890648811642	12.9182649266725	2.07872595241138e-27	2.92528125741307e-25	51.6492176273322	Up	24.533832371404
841	TANK	2.00007428476712	4.84744149952624	12.908823585549	2.21507074707458e-27	3.09973782924419e-25	51.5864496308633	Up	24.5086750365294
842	ASCC3	1.95194971795302	6.24701901971969	12.9051595754566	2.2703602669031e-27	3.15945857364755e-25	51.5620908399565	Up	24.5003873346675
843	TIMM17A	1.70834657014602	4.26410555095377	12.8997341450317	2.35477347044662e-27	3.25882434592361e-25	51.5260222332636	Up	24.4869390478356
844	HSPE1	1.8128980654005	4.13569443716834	12.8972055036833	2.3951810570796e-27	3.29653243399928e-25	51.5092117983632	Up	24.4819426469527
845	MEMO1	1.39834563151455	4.07794645460313	12.8927771345053	2.46762334672142e-27	3.37767744328005e-25	51.4797721598348	Up	24.4713818264323
846	ATG4A	1.64243896365359	3.26200903950818	12.8880493296197	2.54738315013995e-27	3.46790220260084e-25	51.4483421785147	Up	24.4599331584478
847	SLC36A4	1.51798482384808	3.34084923151641	12.8856180535399	2.58939793233364e-27	3.4768016962753e-25	51.4321794145688	Up	24.4588200791382
848	VRK2	1.88195906519609	4.39547706039378	12.8854163150894	2.59291513623796e-27	3.4768016962753e-25	51.4308382908644	Up	24.4588200791382
849	NPAT	2.04086973431492	5.39556495214279	12.8852647709047	2.59556037048777e-27	3.4768016962753e-25	51.4298308506728	Up	24.4588200791382
850	POMP	1.87192450041384	4.89564292194045	12.8820890082667	2.65161881388287e-27	3.53299998239107e-25	51.4087189899244	Up	24.4518563647297
851	ZNF92	1.89914536180531	3.75227086273636	12.8811819040221	2.6678520859881e-27	3.5358215292019e-25	51.4026887609346	Up	24.4515096641451
852	SF3B14	1.86141809663342	4.3219538229372	12.8697599625787	2.88096143553534e-27	3.79816857888024e-25	51.3267592168191	Up	24.4204257633345
853	TBPL1	1.44215719772647	3.15540217746903	12.8527759112497	3.22971705260084e-27	4.23566400264913e-25	51.2138580200482	Up	24.3730784979467
854	C11orf73	1.43470184843538	3.55398762322558	12.8514965937219	3.25763587068682e-27	4.25002713150177e-25	51.2053539544427	Up	24.3716082974735
855	TXNDC17	1.48040300534296	3.23607227871851	12.8503151243209	3.28363356598834e-27	4.2617480411628e-25	51.1975003414688	Up	24.3704122297901
856	DENND1B	1.94757785123933	5.25340901591149	12.8464319369364	3.37055134408031e-27	4.3520072483437e-25	51.1716876785958	Up	24.3613103899843
857	RNF13	2.16860206433319	6.21701165427337	12.8446147427869	3.41201208316394e-27	4.36804047837675e-25	51.159608347197	Up	24.359713345703
858	LCP1	2.75836405344239	7.25388845522907	12.8443608735054	3.4178447593191e-27	4.36804047837675e-25	51.1579208204585	Up	24.359713345703
859	SKAP2	1.86629423653652	5.03049776110645	12.8387044509564	3.55041840733928e-27	4.49163791340614e-25	51.1203215589244	Up	24.347595260992
860	ATF6	1.73693448258864	6.56484497819174	12.8308323427135	3.74352095854832e-27	4.71213349199382e-25	51.0679950831099	Up	24.3267824147373
861	ERGIC2	1.84455875753494	4.87639983111666	12.8300310706177	3.76375549141167e-27	4.71391556521855e-25	51.0626690253019	Up	24.3266182007443
862	ITFG1	2.0219818569519	5.36393207215917	12.8279284158544	3.81737526861922e-27	4.75728522903695e-25	51.0486927230764	Up	24.322640809126
863	RNF6	1.8347620704209	5.13697878357154	12.8160614110598	4.13463150385036e-27	5.12714774950236e-25	50.9698143578498	Up	24.290124167274
864	MTMR6	1.77798970633138	5.48917230986078	12.8077602732804	4.37209635164343e-27	5.39490844888257e-25	50.9146392325378	Up	24.2680159208573
865	PARPBP	1.45673931717635	2.00239974349503	12.8003168291734	4.59659599521647e-27	5.61879280045106e-25	50.8651659429995	Up	24.2503569827262
866	MIS12	1.67138996764128	3.7242489966416	12.8002585891345	4.59839723778382e-27	5.61879280045106e-25	50.8647788509593	Up	24.2503569827262
867	AP1S2	2.12642796383082	5.70514529072084	12.7931222993775	4.82453346857851e-27	5.86649217739917e-25	50.8173480001814	Up	24.2316215040964
868	BIRC2	2.04583375898505	6.02219696380637	12.7906945038248	4.90397329165049e-27	5.93428149674169e-25	50.8012120331908	Up	24.2266318564718
869	STK17A	2.02517980996395	4.54615835932071	12.7766729467126	5.38903483201864e-27	6.4280920717731e-25	50.7080220148521	Up	24.1919179113149
870	SRP72	1.70871172192756	5.99101070608366	12.7694449330185	5.65752476056548e-27	6.71636671693861e-25	50.6599846351695	Up	24.1728655991935
871	EPT1	1.97720442647143	5.01802378571731	12.764606030914	5.84470097048828e-27	6.90584502876231e-25	50.6278258408588	Up	24.1607831717017
872	HMGCR	1.85815790467607	4.4043392164869	12.763186835629	5.90076256970345e-27	6.93935218819256e-25	50.6183941144756	Up	24.1586810704997
873	CCDC53	1.56287822663048	3.91277299991287	12.7554036817274	6.21791082522368e-27	7.22859048904245e-25	50.5666693081103	Up	24.1409463780178
874	RIT1	1.73095758328276	4.91544789406726	12.7544640238204	6.25733502095036e-27	7.22859048904245e-25	50.5604246666333	Up	24.1409463780178
875	TMEM60	1.57509672424362	3.18781928284894	12.7543498389486	6.26214274470922e-27	7.22859048904245e-25	50.5596658346382	Up	24.1409463780178
876	MARCH1	2.81365296566252	5.61273579709662	12.7472407257746	6.56885659541797e-27	7.53833649714481e-25	50.5124217035451	Up	24.1227244803659
877	RPS27L	1.68126349349445	4.92447816416404	12.7467479491292	6.59066506796564e-27	7.53833649714481e-25	50.5091469572706	Up	24.1227244803659
878	COMMD3	1.61929836798539	3.72316947602469	12.7454832400829	6.64696821413439e-27	7.56817758162965e-25	50.5007423577278	Up	24.1210086860913
879	ATP6V1A	2.06389618178468	6.24412841300273	12.7392288290986	6.93255386083639e-27	7.8222316063104e-25	50.4591792596786	Up	24.1066693292873
880	ZNF845	1.77859214523986	4.24872314267178	12.7291040708923	7.42109149286321e-27	8.33591573115384e-25	50.3918978105777	Up	24.0790466843612
881	RARS	1.73730391851445	5.20787649832049	12.7252234913104	7.61732987420417e-27	8.51814714370269e-25	50.3661109848705	Up	24.0696548621319
882	PTBP3	1.69674725320778	6.90675191703103	12.7194673629448	7.91800691659003e-27	8.81502912238505e-25	50.3278615332604	Up	24.0547762485751
883	PGM2	1.73097089483344	4.40492035006883	12.7022931690924	8.88747315913772e-27	9.80715044771986e-25	50.2137432497134	Up	24.0084571623044
884	CNOT7	1.68058269060516	5.43498250750399	12.699437440459	9.05980930113505e-27	9.95347206947946e-25	50.1947682535746	Up	24.002025397889
885	TLR2	2.92553271373557	5.47830020647613	12.696997067553	9.20972402340409e-27	1.0035704084482e-24	50.178553245572	Up	23.9984521528946
886	ERI1	1.71502713682893	4.0160066915251	12.6969	9.21478677564323e-27	1.0035704084482e-24	50.1780102687822	Up	23.9984521528946
887	MSMO1	1.76027131284484	3.47515664588422	12.6949722143098	9.3359933106792e-27	1.01236924865456e-24	50.1651	Up	23.9946610552784
888	TGDS	1.57982233300748	3.06522743922718	12.688924392431	9.72352990116663e-27	1.04984784695829e-24	50.1249154571822	Up	23.9788736380868
889	MRPS36	1.62080374925553	3.03085489803931	12.6828893264101	1.01262762661981e-26	1.08863988923604e-24	50.0848172345355	Up	23.963115756591
890	MMADHC	1.8637964689453	5.11791826764749	12.6729326788049	1.08274966779628e-26	1.15411899696293e-24	50.0187	Up	23.9377494103657
891	CNEP1R1	1.71983751977299	3.83725702283037	12.6600363538322	1.1808376335449e-26	1.25333906282484e-24	49.9329849190499	Up	23.9019314244615
892	MARCH7	2.10059227241376	6.36003631427172	12.6556578620827	1.21612061443058e-26	1.28534199455155e-24	49.903896154596	Up	23.8909813030055
893	ACTR3	1.92261	7.27865602957194	12.6508468568332	1.25610502781780e-26	1.32202415301715e-24	49.8719344879767	Up	23.8787606103373
894	SLC35A5	1.96455059715606	4.95439206186382	12.6477649216119	1.28240684744534e-26	1.34103691015881e-24	49.8514601012392	Up	23.8725592686378
895	MDM2	1.6482872487546	6.63833844956033	12.647478723282	1.28487707468607e-26	1.34103691015881e-24	49.8495587960366	Up	23.8725592686378
896	DPY30	1.45185099747572	3.1679681959623	12.6435177260946	1.31955755411764e-26	1.37151855490011e-24	49.8232448540554	Up	23.8627983125682
897	STK17B	2.12691636944139	6.56234212795612	12.6406836626562	1.34494388223641e-26	1.39212807050164e-24	49.8044176624245	Up	23.8563208094427
898	COPB1	1.98959187116926	6.66562802153822	12.6322301047926	1.42360376825811e-26	1.4667843303304e-24	49.7482603329508	Up	23.8336337382583
899	FANCI	1.88050454849529	3.33469199107297	12.6316901885856	1.42878109545538e-26	1.4667843303304e-24	49.7446737076084	Up	23.8336337382583
900	ARPC3	1.98159000516191	6.35424563531669	12.6307459829474	1.43788047924567e-26	1.47010073978061e-24	49.738401433471	Up	23.8326529038697
901	USP15	2.16436561595747	6.40448727318275	12.6287526722758	1.45728081975562e-26	1.48387915666904e-24	49.7251601208033	Up	23.828601465451
902	SERP1	1.77347466788831	6.24042808935972	12.6169022019704	1.57814064009459e-26	1.60043906452345e-24	49.646440995861	Up	23.7957608566308
903	ABCE1	1.98475839515823	5.55112651901894	12.6137549028743	1.61188968795426e-26	1.62108802987471e-24	49.6255350298965	Up	23.7901934010363
904	TDG	1.79461963643085	4.18530147664642	12.613199766745	1.61791691272576e-26	1.62108802987471e-24	49.6218475588945	Up	23.7901934010363
905	DPM1	1.82991355720092	3.88891527257246	12.6090781201562	1.66337656280323e-26	1.65999679369156e-24	49.5944699234601	Up	23.7798927508054
906	SPCS1	1.78313374295531	4.66900103461882	12.6059792034875	1.69839481588497e-26	1.68821792631359e-24	49.573885961012	Up	23.7725714924932
907	RPL21	1.73012139645319	7.98663967733927	12.5991903148339	1.77770696255052e-26	1.76007042311968e-24	49.5287929387154	Up	23.7544699550493
908	PSMA1	1.88092929132477	5.27298953242823	12.5943023970635	1.83709284573844e-26	1.81170624775206e-24	49.4963272577145	Up	23.741912217985
909	PIGW	1.36930229000295	2.56335165579055	12.5934644100943	1.84747127357129e-26	1.81479638947793e-24	49.4907613892738	Up	23.7411720934304
910	TOMM5	1.59207801311254	4.28497799875444	12.5911697587657	1.87619131748057e-26	1.83580923092074e-24	49.4755205229986	Up	23.736172450729
911	METTL9	1.49918481737766	5.47366810299672	12.5858637562505	1.94432209841416e-26	1.89507098222476e-24	49.4402790735379	Up	23.7223745183549
912	PLBD1	2.4715562998973	5.29437606375279	12.5836456001539	1.97353173079337e-26	1.91608512886213e-24	49.4255467309622	Up	23.7175851997597
913	JAK2	2.05990404793419	6.21579695587816	12.5806973574282	2.01303540299939e-26	1.94689281118655e-24	49.4059655727438	Up	23.7106579584911
914	COMMD8	1.71835971225972	3.32653776881411	12.5777942625153	2.05270625706403e-26	1.96291904818402e-24	49.386684500377	Up	23.707097610564
915	RPS7	1.63735637681294	7.46143659492596	12.577784993141	2.05283416648997e-26	1.96291904818402e-24	49.3866229376603	Up	23.707097610564
916	HAT1	1.7700207779505	4.3727927915994	12.5777646395194	2.05311505698517e-26	1.96291904818402e-24	49.3864877587228	Up	23.707097610564
917	MOSPD1	1.45103935944418	2.75273231937205	12.5749779860672	2.09193720947436e-26	1.99243099468149e-24	49.3679802574246	Up	23.7006167109095
918	CDK7	1.49354002935991	3.15354738893281	12.5720015221558	2.13421434146487e-26	2.02499753936946e-24	49.3482123688366	Up	23.6935755001722
919	UBE2D3	1.53203355202549	7.00703111707042	12.5712978157766	2.14433382166356e-26	2.02692143014531e-24	49.3435388086106	Up	23.6931630856018
920	KNTC1	2.36589049850269	4.90537690046663	12.5670163714632	2.20694384262664e-26	2.07826076368251e-24	49.3151045338858	Up	23.6822999615318
921	ARAP2	2.71336743849336	5.29818623217553	12.5626153206503	2.27320766453691e-26	2.13264340033652e-24	49.2858764489762	Up	23.6710817569337
922	DUSP12	1.34981351944309	3.10666973775771	12.5576489663856	2.35037377791064e-26	2.19681017771954e-24	49.2528947433322	Up	23.6582074680365
923	SNORA53	3.15617418718834	7.9578567958713	12.5526477733662	2.43072683980706e-26	2.26346753198242e-24	49.219682374597	Up	23.6452257308051
924	PUS7L	1.86792475936595	4.60916317822546	12.5510110594775	2.4576152936173e-26	2.28002983295629e-24	49.2088132929662	Up	23.6420594704541
925	CLEC4A	1.73867395724769	2.67547652160281	12.5455017138253	2.55032798078057e-26	2.35731238341596e-24	49.1722274186804	Up	23.6275828623614
926	CCZ1B	1.79256124303823	4.68381702911798	12.5365841316086	2.70786022072655e-26	2.48868031454474e-24	49.1130103414296	Up	23.6040308874597
927	VBP1	1.84011632343808	3.99376740822334	12.5363391352859	2.71232275089111e-26	2.48868031454474e-24	49.111383479386	Up	23.6040308874597
928	TMED5	1.90257397286693	5.95389142874977	12.535259577747	2.73207425618348e-26	2.4976543081438e-24	49.1042148571782	Up	23.6024676710278
929	DDX3X	1.93208462867497	7.98310179364135	12.5343764819525	2.74833814838919e-26	2.50338626469094e-24	49.0983508317772	Up	23.6014721349378
930	RPF1	1.56416853140624	4.02169210674274	12.5281814177512	2.86518491710895e-26	2.58165528736194e-24	49.0572143584585	Up	23.588101746884
931	GCNT1	1.95574099065891	4.70002660043164	12.5234625229276	2.95750916399465e-26	2.64871816033422e-24	49.0258807059642	Up	23.5769642508094
932	SEP15	1.91111984117621	6.18878577803958	12.5229585970973	2.96754240684825e-26	2.64871816033422e-24	49.0225346570833	Up	23.5769642508094
933	HIST1H2BD	1.95489061737693	3.92032233076389	12.5227685353104	2.97133539484177e-26	2.64871816033422e-24	49.0212726558062	Up	23.5769642508094
934	CEPT1	2.07437431720689	4.65768017458227	12.5191563215169	3.0443510595018e-26	2.70418261310144e-24	48.9972879316465	Up	23.568
935	CLEC7A	2.66584863970135	4.67188900014854	12.5180658482514	3.06674375492164e-26	2.71444750236863e-24	48.9900473790834	Up	23.566318553217
936	NOP10	1.51038355103257	4.34477598860232	12.5039451589875	3.37201951960429e-26	2.96926517022091e-24	48.8962916999458	Up	23.5273510160041
937	HIF1A	2.35420922562189	7.30595745650233	12.5036664642842	3.37834074618931e-26	2.96926517022091e-24	48.8944413405391	Up	23.5273510160041
938	UCHL3	1.53412774898399	3.08419	12.5019486526012	3.41756565977151e-26	2.99323783956702e-24	48.8830361924306	Up	23.5238587732007
939	GLA	1.99666015891083	3.73619531169713	12.4973227195451	3.52547316568056e-26	3.07698875704294e-24	48.8523234678794	Up	23.5118740906109
940	C8orf59	1.52748356154145	3.33945041825311	12.4885207491116	3.74028527914826e-26	3.25313909574252e-24	48.7938868182112	Up	23.4876973670219
941	STIL	1.64524034066268	2.37163293526923	12.4782453408221	4.00765893627608e-26	3.47362798251832e-24	48.7256710229707	Up	23.4592166953278
942	GK	2.28152938333662	3.88535587585085	12.4757133148386	4.07642611737587e-26	3.52104820048787e-24	48.7088620662925	Up	23.453328029726
943	ATR	2.19811454293538	5.9206286761907	12.4733645502441	4.14126989048138e-26	3.56476527445595e-24	48.6932698804819	Up	23.4479690614263
944	TLR6	2.0882784124095	4.71183625900876	12.471511297319	4.19316046367311e-26	3.59707111145711e-24	48.681	Up	23.4440509764133
945	GNG5	1.57253265065455	4.59247916518261	12.4552210608636	4.6781670287474e-26	3.99943364856974e-24	48.5728309976863	Up	23.3980015038509
946	TMEM33	1.6544751336552	5.92146929452452	12.4521322619509	4.77626369592248e-26	4.06940916051572e-24	48.5523282106349	Up	23.3904686416236
947	COQ2	1.58403823032292	2.77769283666794	12.4460287143664	4.97619029981794e-26	4.22537596000473e-24	48.5118150922747	Up	23.3741346429057
948	ATP11C	2.11158757232875	5.6257224970971	12.4384175911985	5.23725436842352e-26	4.4320265092784e-24	48.4612969745084	Up	23.3533976506264
949	MAP3K2	1.94407722538426	7.25187151801749	12.4366080375872	5.30131014113163e-26	4.47112854293623e-24	48.4492865173583	Up	23.3495828441813
950	CCNJ	1.46891691720051	3.18108233933702	12.4332694651332	5.42155279794297e-26	4.54721434366095e-24	48.4271278716918	Up	23.3422545738188
951	PTPN2	2.10544670657883	4.93839104919337	12.433097220205	5.42782980859365e-26	4.54721434366095e-24	48.4259846644438	Up	23.3422545738188
952	GLRX	1.89306296404041	4.41208149558227	12.431295588444	5.49392233769025e-26	4.58724202122677e-24	48.4140271099515	Up	23.3384483460441
953	ORMDL2	1.49798309519826	3.15965488656571	12.4253173768649	5.71904775031715e-26	4.75934973746493e-24	48.3743500970138	Up	23.3224523802043
954	NUP37	1.42499141016824	2.86500529500943	12.4233519108732	5.79505793326629e-26	4.80663596590686e-24	48.3613056897863	Up	23.3181587682364
955	DAD1	1.72215500116269	5.37148896971729	12.4215810517595	5.86440622391703e-26	4.84810268986461e-24	48.3495529631738	Up	23.3144281897557
956	MCL1	1.6521823377944	8.20525556012807	12.4205421886601	5.90547424993301e-26	4.86599422653197e-24	48.3426583519144	Up	23.3128284106923
957	PLEKHF2	1.77161214723387	4.45208169281405	12.4195333711037	5.9456295388067e-26	4.88301883008423e-24	48.335963179131	Up	23.3113116009696
958	TMEM161B	1.70917186177264	3.50020959195765	12.4177091609578	6.01893498044432e-26	4.91355812329101e-24	48.3238566171892	Up	23.3086039022404
959	LOC100505812	1.69136021375496	2.8484693390676	12.4176322308942	6.02204616491812e-26	4.91355812329101e-24	48.3233460652795	Up	23.3086039022404
960	SLC35B1	1.61461082400402	4.07548486842182	12.4164725909006	6.06913916042295e-26	4.93243744506508e-24	48.3156500556957	Up	23.3069384139187
961	POC1B	1.62295487106981	3.99961383152623	12.4150056505643	6.12923917845626e-26	4.95262297358551e-24	48.3059146985015	Up	23.3051647321273
962	IER3IP1	1.70737877312845	4.63019750351199	12.4138958094463	6.17510381565734e-26	4.97363908290678e-24	48.2985492817109	Up	23.303325732936
963	CPD	1.87304958506167	6.65430286518787	12.4120959866822	6.2502123745622e-26	5.01799903110284e-24	48.2866049199153	Up	23.2994694268769
964	PSMA3	1.9672613255936	4.59873552376102	12.4050469547975	6.55326927184976e-26	5.2444997441075e-24	48.2398257424813	Up	23.2802959314428
965	NPC2	2.18915263264522	6.8356966952774	12.4044401127822	6.58003556939946e-26	5.2491500311429e-24	48.2357986651464	Up	23.2799110140548
966	STARD4	1.79943641423331	2.89353230495004	12.4014452431192	6.71374032407447e-26	5.33880893262671e-24	48.2159245361075	Up	23.272555621564
967	LEPROTL1	1.67894183287687	4.48837147159282	12.3991036037175	6.82017021354116e-26	5.40627986325926e-24	48.2003855015644	Up	23.2671014762246
968	LUM	2.85541718803804	9.90527214394992	12.3982265105361	6.86046756071811e-26	5.42106788417754e-24	48.1945651928332	Up	23.2659151543244
969	TRAPPC13	1.76073896378354	3.96058579129423	12.3974485650896	6.896408693402e-26	5.43233148934046e-24	48.1894028420691	Up	23.2650137365923
970	XRCC4	1.58633612352101	3.00398095355486	12.3966928404803	6.93150337365997e-26	5.44285981212566e-24	48.1844	Up	23.2641728513534
971	SP3	1.76345487450734	7.02347545774915	12.3856226331686	7.46652001386698e-26	5.82644423138175e-24	48.1109300632387	Up	23.2345964060999
972	NUS1	1.49503080334734	5.47666030235328	12.3823471268375	7.63259520684506e-26	5.93754277441807e-24	48.0891958284822	Up	23.226393248672
973	COPS3	1.61400188520374	4.2341252555094	12.3809591263559	7.7040785148976e-26	5.97459636903003e-24	48.0799860325451	Up	23.2236914293964
974	RPL26L1	1.40171054420461	2.46336730439135	12.3723286218661	8.16381540284083e-26	6.31158679091852e-24	48.0227216413614	Up	23.1998614414048
975	LCORL	1.8977517780219	4.23302126488667	12.3717219692136	8.19714369088799e-26	6.31785391732471e-24	48.0186965335273	Up	23.1994304201582
976	CTSS	2.73313949090536	8.04379191494546	12.3678847287593	8.41112653578445e-26	6.46289290168297e-24	47.9932369620492	Up	23.1895730408271
977	C9orf72	2.39004627062061	4.8733491376925	12.3659842338959	8.51916492842263e-26	6.52093830693231e-24	47.9806276365158	Up	23.1856899085313
978	MOB1A	1.63222858064354	5.88923368460124	12.3656425536686	8.53873513782505e-26	6.52093830693231e-24	47.9783606846776	Up	23.1856899085313
979	C3orf38	1.70021173443147	4.57583421870215	12.3642085639315	8.62135996155303e-26	6.56402570446632e-24	47.9688466147402	Up	23.1828297269355
980	C18orf8	1.5563609518828	3.55347067941393	12.3619764296888	8.75156536120777e-26	6.64234125397321e-24	47.9540372591897	Up	23.1776788160441
981	RPL41	1.54076218076067	8.59101258052944	12.361539925428	8.777256397721e-26	6.64234125397321e-24	47.9511412422672	Up	23.1776788160441
982	CDC123	1.53399040804496	4.47412710777176	12.3592502174065	8.91325973486244e-26	6.72494708128221e-24	47.9359501362581	Up	23.1723111287824
983	YIPF1	1.58533013469491	3.86444658857205	12.3585601046953	8.95466230418582e-26	6.73589597770422e-24	47.9313716102816	Up	23.1716046282569
984	TSEN15	1.57101821058246	3.85618194954307	12.3542425325238	9.21808786095087e-26	6.91328990505864e-24	47.902727249349	Up	23.1603152308324
985	RAP1GDS1	1.76364438196688	4.50281797557715	12.3517258196658	9.37519625408878e-26	7.00324093722727e-24	47.8860307734484	Up	23.1547009320686
986	PUS3	1.36706113102078	2.55686069725462	12.3514283237196	9.39394369000105e-26	7.00324093722727e-24	47.8840571298227	Up	23.1547009320686
987	LRRC8C	1.95603799466471	5.96264400422831	12.3484515122164	9.5836098220786e-26	7.1234374609272e-24	47.8643085904313	Up	23.1473103841641
988	DCAF13	1.79218	4.04959565132241	12.3467277934218	9.69518007124211e-26	7.18504631966106e-24	47.8528733775965	Up	23.1435704277652
989	SLC30A6	1.77962094057102	5.00683688903443	12.3397947559478	1.01571930874849e-25	7.50523686278492e-24	47.806880494887	Up	23.1246355970147
990	ING3	1.85932254846515	3.8659071622794	12.3365136638207	1.03834486081001e-25	7.64985306424409e-24	47.785114788883	Up	23.1163469065458
991	PRDX4	2.18922892619208	5.09018157080318	12.3341521750355	1.05494006504321e-25	7.74932366254174e-24	47.7694496899597	Up	23.1107361997445
992	LAMP2	2.03230693289002	7.22704810496355	12.3285632832535	1.09527907496234e-25	8.02211858150046e-24	47.7323762458684	Up	23.0957109226447
993	POT1	1.63821878981305	4.07932558605012	12.3267132994894	1.10896837808457e-25	8.09870230397677e-24	47.7201048000063	Up	23.0915845647476
994	GABPB1	1.60105942442861	3.66571952497743	12.3204580690094	1.15653394528506e-25	8.42151709169924e-24	47.6786131390681	Up	23.074609665602
995	TMEM167A	1.79731423887167	6.45621438385747	12.3120158701628	1.22397743905533e-25	8.88678575968029e-24	47.6226174941391	Up	23.0512552895639
996	PIGA	1.70568570845845	3.35185118102192	12.3058036088044	1.27610326461951e-25	9.23847129348384e-24	47.5814144352985	Up	23.0343998863265
997	COX7C	1.78884059886938	5.24396230835007	12.2982787471462	1.34222200910996e-25	9.63361578974078e-24	47.5315075630586	Up	23.0162106783167
998	BLOC1S2	1.74644089768206	4.43213395243522	12.2917710648342	1.40215670555377e-25	1.00350352335475e-23	47.4883487257412	Up	22.9984810983426
999	FASTKD1	1.77431900751245	3.63152117021913	12.2886747680141	1.431604645568e-25	1.02165996486703e-23	47.4678147391803	Up	22.9906936247045
1000	PQLC3	1.73233372454576	4.72835241826721	12.2852251781799	1.46514090956813e-25	1.04262257510716e-23	47.4449382464951	Up	22.9818728758618
1001	MRPS18C	1.52581207705538	3.21958757659305	12.2839482276219	1.47775326633064e-25	1.04861874131207e-23	47.4364700727602	Up	22.9793823846771
1002	PCNA	1.8148174889905	4.22043432822389	12.282163185486	1.49556601919096e-25	1.05533388246758e-23	47.4246325710543	Up	22.9766101182117
1003	SUZ12	1.55786931433632	4.95480282341777	12.2821555518288	1.4956426535031e-25	1.05533388246758e-23	47.4245819487585	Up	22.9766101182117
1004	ZNF281	1.5969600569137	4.15959219080366	12.2806861814672	1.51046696563402e-25	1.06280019725187e-23	47.4148379217792	Up	22.9735483736583
1005	GEN1	2.14296953344857	3.8929143872052	12.2788982599337	1.52870323587416e-25	1.0726186934289e-23	47.4029815643046	Up	22.9695546384915
1006	DNAJB9	2.34020015501563	4.89490481113693	12.2779315184526	1.53865517078445e-25	1.07658584840725e-23	47.3965708048708	Up	22.967951333232
1007	PARP8	2.11452372333874	5.2087449522217	12.2715290763603	1.60621779289571e-25	1.12072839816838e-23	47.3541152186155	Up	22.9504996233269
1008	RNF7	1.37554871245366	4.42808590860233	12.2664692359564	1.66170285998737e-25	1.15622208166177e-23	47.3205638329427	Up	22.9369587406759
1009	EEF1E1	1.50940697367276	2.72929257577521	12.2592897282942	1.74373363242557e-25	1.20993860827225e-23	47.2729589400595	Up	22.9172366650265
1010	TCEB1	1.55188608891242	3.90935366005802	12.2586247258573	1.7515334752223e-25	1.21199342599015e-23	47.268549642577	Up	22.9164997358331
1011	CLCN5	1.72387927045676	4.48974287297121	12.2517847131262	1.83381163528722e-25	1.26195460583268e-23	47.2231980318322	Up	22.8989562669548
1012	NDUFB3	1.79169312539042	3.65807335311661	12.2475827628641	1.88625995526559e-25	1.29449111286159e-23	47.1953386543819	Up	22.8879009268038
1013	STARD3NL	1.62487305765601	3.99769450373591	12.2466167723255	1.89852768122748e-25	1.29935027013844e-23	47.1889341404273	Up	22.886273758948
1014	PSMA4	1.83955682261654	5.34118046283485	12.2451109537916	1.91781019376233e-25	1.30897077775348e-23	47.1789506480419	Up	22.8830700487908
1015	DNAJC10	1.81630108877404	6.88371431613833	12.2439661216143	1.93260097386062e-25	1.3154815704955e-23	47.1713605397049	Up	22.8809152318718
1016	LYSMD3	1.80774268168814	5.03245243373892	12.241017765892	1.97121937368725e-25	1.33813208920032e-23	47.1518135315685	Up	22.8735010145358
1017	NCK1	1.91256779034632	4.92712864897125	12.233968261456	2.06671016434489e-25	1.39916278126149e-23	47.1050782421063	Up	22.854131755922
1018	IDE	1.78966649275622	5.46473066066007	12.2327616159174	2.08351222621098e-25	1.40462241352953e-23	47.0970788976715	Up	22.8524404058368
1019	NSUN3	1.36575816268518	3.11222974619717	12.2325472555696	2.0865113529167e-25	1.40462241352953e-23	47.0956578222614	Up	22.8524404058368
1020	SUCO	1.55478136830568	5.40859156273334	12.2321844574411	2.09159711064918e-25	1.40462241352953e-23	47.0932527014768	Up	22.8524404058368
1021	PDCD2	1.58773060504855	4.56519794570356	12.2303649724231	2.11729033099926e-25	1.41513821732669e-23	47.0811907593687	Up	22.8492011402876
1022	ZNF28	1.59234639129105	4.12215383000369	12.2300463686259	2.12182171516953e-25	1.41513821732669e-23	47.0790786487213	Up	22.8492011402876
1023	MCTP2	2.1719093436689	4.15700237300698	12.2298791108188	2.12420443816055e-25	1.41513821732669e-23	47.0779698532947	Up	22.8492011402876
1024	CCSAP	1.84421	4.37306754425875	12.2280402089579	2.15057800306653e-25	1.42890791508789e-23	47.0657793755831	Up	22.8449957580934
1025	KIAA1033	1.99039142718953	6.92677731255414	12.2265180537482	2.17265607088628e-25	1.43975825184208e-23	47.0556887911325	Up	22.841710423672
1026	CBWD2	1.32669653608956	3.97484333471785	12.2258141502434	2.18294225330411e-25	1.44215879758795e-23	47.0510225483226	Up	22.8409869163717
1027	ELMOD2	1.92009991069637	4.89107603045374	12.225483332934	2.18779329747064e-25	1.44215879758795e-23	47.0488295365995	Up	22.8409869163717
1028	RPL26	1.70776497085008	7.9350771889512	12.2247530939171	2.19853954733361e-25	1.44543876958424e-23	47.0439887465738	Up	22.8400003008075
1029	TXNL4A	1.57017970261085	3.92392760459604	12.2197892781247	2.27299829447831e-25	1.4904799549316e-23	47.0110839878628	Up	22.826673860303
1030	DPY19L1	1.72945268729384	4.81906951730128	12.218064499496	2.29945598331277e-25	1.50389224349873e-23	46.9996508139964	Up	22.8227832805864
1031	DSC2	2.28523139024838	4.54985338071454	12.2160190654668	2.33123152053575e-25	1.52070360307032e-23	46.9860922564399	Up	22.8179554250626
1032	SEC61B	1.47981463067743	4.53436475495045	12.2136929344818	2.3679010820762e-25	1.54061179753057e-23	46.9706732686608	Up	22.8123067807687
1033	ARL4A	1.89391629257749	4.3456843018838	12.2095632655287	2.43442731600549e-25	1.57979196473113e-23	46.9432999418323	Up	22.8014000994493
1034	TRIAP1	1.43584830818064	2.88504235053935	12.207683487252	2.46532458896316e-25	1.59570841418445e-23	46.9308401657708	Up	22.7970464649151
1035	IFNGR1	2.12505448173016	6.04483627012338	12.2040555934095	2.52606702477597e-25	1.62776004075479e-23	46.9067937612758	Up	22.7884096170494
1036	RANBP6	1.85816864777333	4.87995558126865	12.2029914650854	2.54416587007822e-25	1.63407207383563e-23	46.899740617751	Up	22.7867287920026
1037	CARD16	1.93495694443459	2.72330871471435	12.1966557378033	2.65463854781682e-25	1.70066600982771e-23	46.857747866252	Up	22.769380968181
1038	CLP1	1.26875792346849	2.92359461498695	12.194620063306	2.69114091423125e-25	1.71965277450456e-23	46.8442559429646	Up	22.7645592352668
1039	AP4E1	1.56205818096382	4.49338108996855	12.1939433775337	2.70338550141387e-25	1.72308151208438e-23	46.8397710863293	Up	22.7636941773337
1040	PPP4R1	1.53419223260239	5.72358263238257	12.1905335094127	2.76593891403488e-25	1.75641150474088e-23	46.8171718871223	Up	22.7553737268688
1041	GEMIN2	1.16125790438234	2.15455773337862	12.1903308660771	2.76970156242823e-25	1.75641150474088e-23	46.8158288672615	Up	22.7553737268688
1042	AP5M1	1.8229423134784	4.96855764432904	12.1887824722365	2.79862120493023e-25	1.77026925662367e-23	46.8055669397437	Up	22.7519606727498
1043	MCEE	1.37207734807734	2.74434499926079	12.1867314660333	2.83739318951376e-25	1.79027360211915e-23	46.7919741335157	Up	22.7470805920311
1044	UTP15	1.64698612167768	3.47427899695457	12.1857196263423	2.85671809595464e-25	1.79793797953688e-23	46.7852683535599	Up	22.7452252934757
1045	TMEM70	1.65836868096508	3.61280565994527	12.1842907414391	2.88423221401222e-25	1.81070508092211e-23	46.7757987632272	Up	22.7421522797568
1046	ABI1	1.81145752631156	5.7414433574845	12.1785258697576	2.99795349453217e-25	1.87739342711341e-23	46.737594412977	Up	22.7264447069631
1047	NUDCD1	1.86720050202755	3.95295	12.1767736906703	3.03339765418778e-25	1.89485231520573e-23	46.7259828582033	Up	22.7224246332899
1048	LIN54	1.46765161840106	4.39275624928522	12.1760680979672	3.04778877399465e-25	1.8991059950197e-23	46.7213069900034	Up	22.721450795259
1049	AAED1	1.62070605955317	3.47001047261046	12.1717679830567	3.13697937215337e-25	1.94983117352531e-23	46.6928112012298	Up	22.7100029904736
1050	ATP1B3	1.90902610907324	5.37490537264794	12.1712966300315	3.1469131264121e-25	1.95116403226477e-23	46.6896877142381	Up	22.7097
1051	TVP23B	1.98770660312347	4.5767069449372	12.1674342266507	3.2295059989822e-25	1.99250974799273e-23	46.6640933436046	Up	22.7005995452196
1052	TMEM154	2.22448157965769	3.38726905591565	12.1642499571872	3.29922385509285e-25	2.03052231808896e-23	46.6429931754583	Up	22.6923922326848
1053	TMBIM4	1.88071021816331	5.48661469760848	12.1610705685243	3.37033487406964e-25	2.06920387893555e-23	46.6219258207361	Up	22.6841967161325
1054	AK093898	1.51674988791076	2.47593540947261	12.1574354050108	3.45351788521053e-25	2.10378665232515e-23	46.5978389770423	Up	22.6769983046399
1055	RECQL	1.94604228107323	5.9858268599611	12.1572457889277	3.45791269356113e-25	2.10378665232515e-23	46.5965825848202	Up	22.6769983046399
1056	ID2	1.98291930200191	5.03197514714671	12.1569186901759	3.46550712893389e-25	2.10378665232515e-23	46.5944152392615	Up	22.6769983046399
1057	SLC25A32	1.66669004209688	4.2344342353567	12.1567832333859	3.46865698195652e-25	2.10378665232515e-23	46.5935177085019	Up	22.6769983046399
1058	C12orf4	1.76024773811868	4.27537593948557	12.1555	3.4978075165904e-25	2.11634252374572e-23	46.5852499135792	Up	22.6744140416774
1059	LRRC40	1.76414742360805	4.13628591222715	12.1521909176593	3.57715374128423e-25	2.15913551964888e-23	46.5630897361896	Up	22.6657200980138
1060	UBE2F	1.6197207708232	4.01050659315609	12.1487429455523	3.66083704196866e-25	2.20433430442964e-23	46.540244661178	Up	22.6567225406918
1061	ARPC5	1.70902962259681	6.76912615617918	12.1357226528208	3.99486400472167e-25	2.39969660561806e-23	46.4539817821416	Up	22.619843662803
1062	NEAT1	6.33785852996818	9.93502064690104	12.1350384462416	4.01323559902799e-25	2.40496503636488e-23	46.4494489568682	Up	22.6188912330632
1063	METTL23	1.28938472887658	3.11423545592833	12.1343410571095	4.03204801350317e-25	2.41047185418236e-23	46.4448288211535	Up	22.6178979351806
1064	HSBP1	1.74571122375762	5.54247266838711	12.1315103202632	4.10931734030861e-25	2.44516039437894e-23	46.4260757028369	Up	22.6116926473342
1065	ANKRD49	1.69869838236698	3.90273857343796	12.1315002336766	4.10959529735133e-25	2.44516039437894e-23	46.4260088817197	Up	22.6116926473342
1066	SNRPE	1.46964416962663	3.8802625495146	12.1306832095909	4.13217259656575e-25	2.45276756804207e-23	46.4205963174752	Up	22.6103436049528
1067	FAM35A	1.79652807005023	5.61274349915317	12.1287527174224	4.18601249088011e-25	2.47885169938666e-23	46.407807455431	Up	22.6057494547024
1068	PSMA5	1.79405156614782	4.69516215779457	12.1279769469139	4.20784498637007e-25	2.48225383954245e-23	46.4026682871608	Up	22.6051538088664
1069	XRN1	2.04638847471645	7.12161093703072	12.1278447461831	4.21157683662238e-25	2.48225383954245e-23	46.4017925132798	Up	22.6051538088664
1070	AK095242	1.95296866463679	3.66141706136227	12.1252547736415	4.28535885246531e-25	2.51981112430525e-23	46.3846352122132	Up	22.5986320111019
1071	PPA2	1.64389335195027	3.92279608390487	12.1241217904154	4.31803942444376e-25	2.53112874571555e-23	46.377129854852	Up	22.5966857639165
1072	C18orf21	1.26012841309032	2.91689965229184	12.1238879376515	4.32481577374848e-25	2.53112874571555e-23	46.3755807235573	Up	22.5966857639165
1073	VAMP7	1.59801130222147	5.11702161528606	12.1226443891742	4.36102890850951e-25	2.54637326641619e-23	46.3673430213713	Up	22.5940779338863
1074	CHML	1.88119821053088	4.34650876437218	12.1091281229385	4.77471866939302e-25	2.76999457224348e-23	46.2778113947156	Up	22.5575210819273
1075	RPS17L	1.55212634855719	7.67380496692597	12.1090510286749	4.77718733366276e-25	2.76999457224348e-23	46.2773007487206	Up	22.5575210819273
1076	CYP51A1	1.62687219956934	4.87883146074171	12.1053459760822	4.8973434785234e-25	2.83310754719475e-23	46.2527600953248	Up	22.5477369389753
1077	PPP2CA	1.59924281337554	5.69066692921782	12.1042345137616	4.93397381768819e-25	2.84631106515476e-23	46.2453983857343	Up	22.5457176388624
1078	ZNF816	1.5725273875105	3.34088759036103	12.1039651243493	4.94289318273113e-25	2.84631106515476e-23	46.2436141089809	Up	22.5457176388624
1079	LINS	1.7002116146128	3.89280430951813	12.1011356453986	5.03755458528583e-25	2.89416754144093e-23	46.2248735248719	Up	22.5384763314695
1080	C9orf41	1.46425051415148	2.90632483682037	12.1001012373877	5.07261134811744e-25	2.90568602860645e-23	46.2180223943883	Up	22.5367513148179
1081	DRAM1	2.16399787360716	5.25420651390735	12.0998605423861	5.08080354716605e-25	2.90568602860645e-23	46.2164282217305	Up	22.5367513148179
1082	LMAN1	1.83281321372953	7.04979618166472	12.0994948864937	5.09327416126097e-25	2.90618278964524e-23	46.2140064128262	Up	22.5366770734386
1083	ODC1	1.77303737651735	4.66403519064527	12.0977302680359	5.15388724833779e-25	2.93408458371848e-23	46.2023191009127	Up	22.5325273704816
1084	WIPI1	1.66916427650343	4.43439745487762	12.096679498134	5.19032199533753e-25	2.94812643222698e-23	46.1953597803787	Up	22.5304538954259
1085	LYN	2.06928279165238	5.79581885995288	12.094256441149	5.27532362387727e-25	2.98962853969461e-23	46.1793119193248	Up	22.5243827692617
1086	EXOSC8	1.37584008434646	3.19448551513447	12.093706309105	5.29481531789586e-25	2.99390132952536e-23	46.1756684459915	Up	22.5237625168683
1087	TPK1	1.58683434743801	3.12836080849519	12.0926604910455	5.33206822676038e-25	3.00389971609275e-23	46.1687421320904	Up	22.5223145701614
1088	FASTKD3	1.41762496800232	2.81063992938998	12.092537065348	5.3364819899448e-25	3.00389971609275e-23	46.1679247037286	Up	22.5223145701614
1089	PPIL1	1.65238526870036	3.1051969288124	12.0889996122546	5.46454617209073e-25	3.06222409540717e-23	46.1444970509347	Up	22.5139630305425
1090	ALCAM	2.09036527261985	5.15058390297258	12.0884012214392	5.4865109111386e-25	3.06598721874078e-23	46.1405341228234	Up	22.5134296599324
1091	CAPZA2	2.08931395689015	6.7169691181348	12.0880927622549	5.49786774496875e-25	3.06598721874078e-23	46.1384913151301	Up	22.5134296599324
1092	SEC24A	1.82344297838483	5.72232	12.0878186052965	5.50798135028684e-25	3.06598721874078e-23	46.1366756820348	Up	22.5134296599324
1093	GTF2F2	1.41405618179643	3.68828408661409	12.0860321739709	5.57433913087831e-25	3.09604480907696e-23	46.1248449466985	Up	22.5091927623968
1094	RMRP	1.82657719016925	11.9831443047952	12.085080098473	5.61002999379691e-25	3.10277391528154e-23	46.1185398424204	Up	22.508249868284
1095	ARNTL	1.9858422393218	2.96456792069935	12.0850482372859	5.61122832696929e-25	3.10277391528154e-23	46.1183288430258	Up	22.508249868284
1096	C14orf166	1.54572086587083	5.2212698690678	12.0831970719575	5.68129340820446e-25	3.13459732559721e-23	46.1060696652027	Up	22.5038182412777
1097	LTN1	1.9446994221388	6.01148977566415	12.0810233778917	5.76468229438037e-25	3.1736159734491e-23	46.0916747907859	Up	22.4984456266367
1098	EIF2S1	1.63655373385166	5.53179718624822	12.0798082153576	5.81183090772593e-25	3.19255597385146e-23	46.0836277129837	Up	22.4958614796803
1099	CD53	2.77583070006105	5.81655833033135	12.0781601037915	5.87639415125343e-25	3.21976660244964e-23	46.0727136697242	Up	22.4921756087209
1100	NMI	1.78405434146881	4.13078043623005	12.0778892292247	5.88707375113551e-25	3.21976660244964e-23	46.070919910712	Up	22.4921756087209
1101	KIAA0391	1.67971446422345	4.41670494533057	12.0742095100409	6.03408695375853e-25	3.29298135304351e-23	46.0465528049164	Up	22.4824107285329
1102	YEATS4	1.40019642338229	2.57876369005225	12.073535263987	6.06141948444273e-25	3.30070644925665e-23	46.0420880213952	Up	22.4813930982498
1103	C8orf76	1.35936336269528	2.9146097379324	12.0731654139548	6.07646492337202e-25	3.30172168905739e-23	46.0396389248482	Up	22.4812595373726
1104	YIPF5	1.68703325483431	5.28608730525958	12.0726495684511	6.09751175258325e-25	3.30598640455536e-23	46.0362230778408	Up	22.4806989367412
1105	ATG5	1.69666044822155	4.69134787417077	12.0567062075906	6.78518462588403e-25	3.6708874663881e-23	45.9306554133207	Up	22.4352289288918
1106	SMIM15	1.6938741570422	4.99662590576492	12.0525	6.97848621015742e-25	3.76732976461709e-23	45.9029048833314	Up	22.4239663631561
1107	SAT1	2.19762479733744	7.29979529392701	12.0487511660051	7.15674693091925e-25	3.84698184275958e-23	45.8779866747198	Up	22.4148798635003
1108	GIMAP2	1.90843100886826	4.03103933741355	12.0372038444503	7.73255223826615e-25	4.14759531084216e-23	45.8015400646825	Up	22.3822036251958
1109	FCHO2	1.90143093323247	6.04604426201857	12.0284488362802	8.19976402991839e-25	4.38880105097063e-23	45.7435840722749	Up	22.3576541057406
1110	KBTBD8	2.14516561661916	2.56319314219613	12.0242226831882	8.4352804339277e-25	4.4956455231799e-23	45.7156094425929	Up	22.3472079397424
1111	FGFR1OP2	1.66715756479022	5.03670756715041	12.0230524869006	8.50167978245751e-25	4.51183425573682e-23	45.7078636052911	Up	22.345646862735
1112	UBASH3B	1.67806549325237	3.39786059287153	12.0197541679561	8.69165607136989e-25	4.6029025989798e-23	45.686031558996	Up	22.3369682150198
1113	ZNF468	1.44220896946562	3.98631933669399	12.0182487537165	8.77976841791831e-25	4.63975567722438e-23	45.6760672004055	Up	22.3335048881578
1114	QPCT	2.16316709106185	2.4953649085699	12.0173110698116	8.83510170016744e-25	4.65916763131567e-23	45.6698607187402	Up	22.3316916638712
1115	NT5C3A	1.77682157460072	3.84910345174833	12.0163702378117	8.89097083117662e-25	4.67878000735595e-23	45.6636334476014	Up	22.3298673745209
1116	NUP50	1.47129812478383	5.62000324450015	12.0154394309304	8.94659188973475e-25	4.69817987937035e-23	45.6574725786687	Up	22.3280703593927
1117	HMGN1	1.63737887126499	5.47490097503871	12.0111403803364	9.20802845166251e-25	4.82535365451243e-23	45.6290184250823	Up	22.3164708513202
1118	EIF3M	1.50383238273665	5.61551	12.0099443157747	9.28211164750203e-25	4.85155671261401e-23	45.621102202825	Up	22.3141188875376
1119	TEX30	1.12108349443737	1.79855950069887	12.0097088332111	9.29676722445896e-25	4.85155671261401e-23	45.619543657042	Up	22.3141188875376
1120	LSM3	1.61790780502462	3.96235140697821	12.0050783393426	9.58969426969059e-25	4.99350609049636e-23	45.5888972581998	Up	22.3015944160856
1121	ZNF184	1.45603539468643	3.59852157450783	12.004783628842	9.60864679475926e-25	4.99350609049636e-23	45.5869467896462	Up	22.3015944160856
1122	C21orf91	1.84512410370176	4.38399787964481	12.0038525814758	9.66876762166502e-25	5.01434700114052e-23	45.5807849140476	Up	22.2997856154384
1123	C5orf22	1.44922054652789	3.86532189434331	12.0032162744723	9.71007207748052e-25	5.025363542744e-23	45.576573721989	Up	22.2988325152216
1124	AGPAT5	1.60829768458957	4.12187050536016	12.0014907510919	9.82296972702123e-25	5.0733106946836e-23	45.5651540149565	Up	22.2947085402344
1125	UBE2E1	1.63295246922109	5.21424175647991	11.9978330058265	1.00666429142136e-24	5.18846375222501e-23	45.5409471855778	Up	22.2849612129983
1126	FAM136A	1.28661076898103	3.74454	11.9883038059454	1.07301919253658e-24	5.51910836834676e-23	45.4778867289076	Up	22.2581310784274
1127	CCDC126	1.39199493852518	2.96402253494814	11.9877128291982	1.07727534200111e-24	5.52762721778301e-23	45.4739760447451	Up	22.2574612533905
1128	MPHOSPH6	1.37028262636108	2.66986227852988	11.9874617246721	1.07908886961391e-24	5.52762721778301e-23	45.4723144107818	Up	22.2574612533905
1129	IBTK	1.6529574334112	6.35091127553791	11.9844737317322	1.10090421655798e-24	5.6278672899104e-23	45.4525422335083	Up	22.2496561521646
1130	ANAPC10	1.37635805793766	2.87222543823717	11.9769165434279	1.15806541207513e-24	5.90656546986313e-23	45.4025369458038	Up	22.2286649778441
1131	HIST1H2BJ	1.84496206893842	3.35397393296622	11.9766495523965	1.16013821357047e-24	5.90656546986313e-23	45.4007703465801	Up	22.2286649778441
1132	TRAPPC8	1.70197393604962	5.75384165539684	11.9699890825974	1.21306369685702e-24	6.15478625612787e-23	45.3567013170321	Up	22.2107870246817
1133	DYNLL1	1.68751294929445	5.64140128332683	11.9698976585218	1.21380670307284e-24	6.15478625612787e-23	45.3560964265391	Up	22.2107870246817
1134	FCER1G	2.58597826243741	5.35210990716479	11.9647992744698	1.2559689653602e-24	6.35571042693086e-23	45.322364656581	Up	22.1968358979421
1135	ANKRD13A	1.39693544252166	5.66830384121085	11.9618782145213	1.28078120861142e-24	6.46820332550554e-23	45.3030390922374	Up	22.1892163366696
1136	GLRX2	1.22511909543409	2.19552091909978	11.9599911536949	1.29707008291776e-24	6.5372854138847e-23	45.2905546635412	Up	22.1846025535886
1137	XRN2	1.61378611633722	6.04969751454668	11.957571497467	1.318259349354e-24	6.63073864296552e-23	45.2745469827227	Up	22.1784380898915
1138	CNIH	1.64608065947178	4.97402060305332	11.9566218865428	1.32666937858073e-24	6.65966758798973e-23	45.268264747966	Up	22.1765474477523
1139	NDC1	1.75802750304397	4.17429287379648	11.9536813737644	1.35305279840626e-24	6.77852390945566e-23	45.2488118523944	Up	22.1688648677512
1140	MRPL36	1.29894328658448	2.59903791487411	11.9524941519833	1.3638529279579e-24	6.81899241365615e-23	45.2409579534487	Up	22.1662797927214
1141	DAPP1	2.4401806051743	3.71362446080206	11.9468077296385	1.41678805273805e-24	7.06954660020624e-23	45.2033413434721	Up	22.1506084384439
1142	PNPLA8	1.91330391407405	5.14080006679749	11.9445271227762	1.43859041659803e-24	7.14592469230614e-23	45.1882552789288	Up	22.1459415649441
1143	NBN	1.78367060285554	5.6951922185821	11.9443131480368	1.44065310775464e-24	7.14592469230614e-23	45.1868398654388	Up	22.1459415649441
1144	TFB2M	1.37160376355159	2.79620414883792	11.9427248394889	1.45605683719267e-24	7.19819654180912e-23	45.1763335051368	Up	22.1427762994089
1145	DNAJB11	1.67453565277453	4.7637754342048	11.9426344216842	1.45693865890743e-24	7.19819654180912e-23	45.1757354128527	Up	22.1427762994089
1146	HRIHFB2017	2.52737605449028	6.11095333200455	11.9406858702879	1.47607252512778e-24	7.27837414998539e-23	45.1628463231518	Up	22.1379656229601
1147	TM9SF2	1.91519613607616	7.11859629569626	11.9395837434794	1.48700580496694e-24	7.31787984452197e-23	45.1555561781799	Up	22.1356147256624
1148	LARP4	1.75995003545807	5.67300029090304	11.9377495876241	1.50538052813749e-24	7.39377977437567e-23	45.1434240982912	Up	22.1311334891426
1149	TBC1D23	1.80773776210629	5.41874804147227	11.9350537543934	1.5327999862498e-24	7.51371954120766e-23	45.1255927807391	Up	22.124145019544
1150	RAB8B	1.88177092995892	5.95338567826204	11.9312016836408	1.57284738928778e-24	7.68479322706293e-23	45.1001143786861	Up	22.1143678134673
1151	DERL1	1.68754223622674	5.5963739790045	11.931022781688	1.57473249801587e-24	7.68479322706293e-23	45.0989311047087	Up	22.1143678134673
1152	MYL12B	1.8221706774655	6.79758278700348	11.9308170827771	1.5769027580783e-24	7.68479322706293e-23	45.0975705954884	Up	22.1143678134673
1153	LPGAT1	1.8859926014869	6.5180006552667	11.9295558567022	1.59027499301333e-24	7.73491229126039e-23	45.0892287982085	Up	22.1115446065461
1154	THAP9-AS1	1.75709973574759	3.71293549803542	11.9282396957108	1.60435045294428e-24	7.78675499010685e-23	45.0805237582197	Up	22.1086434901451
1155	NCOA3	1.85480879731828	6.5751344574746	11.9279792073401	1.60715091615843e-24	7.78675499010685e-23	45.0788009097817	Up	22.1086434901451
1156	RAB31	1.79213682100268	6.95044574610104	11.916038018118	1.74090914556322e-24	8.41853922533072e-23	44.9998271456033	Up	22.0747632602124
1157	GDI2	1.70813874272406	7.16610507887879	11.9102101508765	1.8101707906816e-24	8.73660272365767e-23	44.9612872495515	Up	22.0586574123535
1158	TMEM165	1.72837087763875	5.31690863900131	11.9054961709745	1.86820251834324e-24	8.99934709268843e-23	44.9301150038338	Up	22.0457889977083
1159	TIPRL	1.6980201397398	4.70560928553474	11.9036520104669	1.8914075230661e-24	9.09364050773182e-23	44.9179204401178	Up	22.0412622184391
1160	SPAST	1.51919	4.60146090954546	11.9009093562771	1.92645169180394e-24	9.24438475632126e-23	44.8997849366994	Up	22.0341219872442
1161	H3F3A	1.52180893918003	7.10349845633219	11.9000157144059	1.93800965491695e-24	9.28206574493588e-23	44.8938759238236	Up	22.0323553597953
1162	HIATL1	1.60074780634512	5.5825307701228	11.8978406303428	1.96643145376248e-24	9.40021784070542e-23	44.8794938524011	Up	22.0268620819407
1163	IL13RA1	1.68531	6.88785983236866	11.8948218115031	2.00656942256552e-24	9.55561929008437e-23	44.8595333154979	Up	22.0197411615079
1164	TMED7	1.91233870557754	6.40055341029329	11.8933397088921	2.02657376359551e-24	9.62826582611466e-23	44.8497338010082	Up	22.0164519278256
1165	RBAK	1.7642490264356	5.00008208121962	11.8931232566335	2.02951189915308e-24	9.62826582611466e-23	44.8483026513435	Up	22.0164519278256
1166	TMEM126B	1.62401643994101	4.18277812519387	11.8901465741215	2.07035174951876e-24	9.80344819918629e-23	44.8286215621184	Up	22.0086211416053
1167	MINPP1	1.48448732699948	3.36492972861124	11.8866377989618	2.1195470143522e-24	1.00174590872657e-22	44.8054230944707	Up	21.9992424226124
1168	BIRC6	2.00212377991001	8.2052935632708	11.8848088337836	2.1456513848898e-24	1.01217366365545e-22	44.7933310818805	Up	21.9947449670449
1169	HIST1H2BI	1.97067901640262	2.6348512437719	11.8835811311028	2.16335393785784e-24	1.01860625543987e-22	44.7852143673246	Up	21.991993661073
1170	FAM175B	1.51988948594148	4.06884079211599	11.8814176426247	2.19490555924882e-24	1.0315232524132e-22	44.7709111118759	Up	21.9865209777917
1171	RICTOR	1.92523575594468	6.34011490756671	11.8733731726946	2.31630813034855e-24	1.08450845527291e-22	44.7177300109396	Up	21.9647670576986
1172	ARPC2	1.56031759980885	7.03574559354621	11.8724281621605	2.33100285613269e-24	1.08935243550873e-22	44.7114829102912	Up	21.9628315912871
1173	RASSF2	2.00700098694431	6.43584632898531	11.8710086780428	2.35325068473735e-24	1.09770160897553e-22	44.7021	Up	21.9595156992185
1174	MKI67IP	1.59160599551618	4.01645244366167	11.8704464576188	2.36212098159991e-24	1.09979123546647e-22	44.6983828025583	Up	21.9586897456504
1175	RP2	1.67755870929777	4.70788332725728	11.8688022441299	2.38825424066139e-24	1.10989574163872e-22	44.6875138708106	Up	21.9547178148688
1176	ATAD5	1.59091748411668	3.01547640004313	11.8616211119178	2.50581825581028e-24	1.16237484240355e-22	44.6400455645057	Up	21.9346537981625
1177	PPIL3	1.59656195464444	3.18502812758271	11.8589827907041	2.55044772922739e-24	1.18089029888016e-22	44.6226066853855	Up	21.9277904451501
1178	SRP54	1.79334958046809	5.00591569288606	11.8581211685773	2.565194073509e-24	1.18552668537504e-22	44.6169115949987	Up	21.9260886659113
1179	USP3	1.5207566615539	5.49878015508052	11.857179814324	2.58140234978592e-24	1.19082039520787e-22	44.6106895493258	Up	21.9241537357902
1180	AK022915	1.8128131576581	4.0352544875465	11.8544510522925	2.62896651981322e-24	1.21053276387502e-22	44.5926536300009	Up	21.9170234515939
1181	ARF4	1.59645039357214	6.34508	11.8528434145667	2.65739740494227e-24	1.2213788549798e-22	44.582028066957	Up	21.9131496029623
1182	ZFYVE16	2.08384233009817	6.28028489611899	11.8519024365712	2.67418073406701e-24	1.22684163383964e-22	44.5758088169141	Up	21.9112114943133
1183	PDSS1	1.00079756804114	1.49746030646812	11.8504755965981	2.69983208820151e-24	1.23634541092065e-22	44.5663784417823	Up	21.9078601788427
1184	DYNLT1	1.44725133466731	4.16607220142508	11.8498537035837	2.71108906683419e-24	1.23867425440305e-22	44.5622682207159	Up	21.9070428890359
1185	FAM208B	1.59114654007718	6.47568768654657	11.8494398934368	2.71860546527169e-24	1.23867425440305e-22	44.5595332762404	Up	21.9070428890359
1186	C20orf24	1.65211527838624	3.79303204590187	11.8493768367882	2.71975264450349e-24	1.23867425440305e-22	44.5591165246319	Up	21.9070428890359
1187	IARS	1.66920809247927	6.37698141433217	11.8481202958257	2.74271375338824e-24	1.24686455188062e-22	44.5508118935945	Up	21.9041807217947
1188	SLIRP	1.46651571378101	3.41978494276692	11.8425559992186	2.84674074057866e-24	1.29181175381802e-22	44.5140379728146	Up	21.8888007682562
1189	MPHOSPH9	1.82524958872343	4.09414367926781	11.8393434844911	2.90858470734646e-24	1.31748893913782e-22	44.4928076454597	Up	21.8802530221811
1190	RGS18	2.42369715489077	3.02386393998579	11.8390004505723	2.91526721026748e-24	1.31813228068574e-22	44.4905406989293	Up	21.8800410040901
1191	PPT1	2.09557940457395	6.54414233851452	11.8283589469836	3.13036264764436e-24	1.41283700830349e-22	44.4202198011494	Up	21.8499079375692
1192	UBE2Q2	1.45394163095006	5.49850466650166	11.8269408728234	3.16019797751331e-24	1.42373739458149e-22	44.4108494636189	Up	21.8465701080317
1193	USPL1	1.85644883731353	4.89840590409341	11.8230315008154	3.24392721474919e-24	1.45883541835283e-22	44.385	Up	21.8359937012066
1194	TBK1	1.83533960310035	4.86041945353299	11.8224494044513	3.25658237784524e-24	1.46190200685744e-22	44.3811716248132	Up	21.8350817377115
1195	C4orf29	1.41987919327738	3.52059603953722	11.8219864249081	3.26668305286672e-24	1.46381294796527e-22	44.3781125130609	Up	21.834514415666
1196	AK025140	1.75504031769173	4.69409581586298	11.8203658391841	3.30228589301221e-24	1.47712427382255e-22	44.3674046903062	Up	21.8305829649691
1197	SLC25A46	1.57537097894108	4.98005065046254	11.8199334115414	3.31185126505144e-24	1.47876225201914e-22	44.3645475057182	Up	21.8301016440802
1198	JHDM1D	1.84710443484073	6.48853544196004	11.8164770197316	3.38930836460487e-24	1.51065454136988e-22	44.3417104751359	Up	21.8208348393871
1199	ATP5C1	1.78591284863043	5.54036484359477	11.8093507861915	3.55476269173845e-24	1.5815852693669e-22	44.2946285321633	Up	21.8009073886251
1200	CYLD	1.71057257977014	6.58734824062295	11.8050380748989	3.65878633119283e-24	1.62498118457534e-22	44.2661366942301	Up	21.7891516632897
1201	PHTF1	1.56960945923794	3.94487544661726	11.8033188283063	3.70109747508296e-24	1.64086355138678e-22	44.2547788627705	Up	21.7849275318924
1202	UBE2W	1.80845652055111	5.35744083031176	11.802561482474	3.71989065998772e-24	1.64628164561895e-22	44.249775681834	Up	21.7834958637322
1203	ITGA4	3.09710545677279	5.05490656053553	11.8002391394978	3.77811470660566e-24	1.66670975381482e-22	44.2344340429408	Up	21.7781400230224
1204	CCT2	1.82994416336032	5.2883018403836	11.8001899784846	3.77935702090629e-24	1.66670975381482e-22	44.2341092839693	Up	21.7781400230224
1205	LSM5	1.42623746120763	3.71029314494234	11.7965722613438	3.87190632409664e-24	1.7045234009191e-22	44.2102109792231	Up	21.7683970320882
1206	ERLEC1	1.81831152869693	5.83123578375295	11.7948578252443	3.91655243643773e-24	1.72115301719875e-22	44.1988858708657	Up	21.7641805174871
1207	BST1	1.54356590679237	2.76824765677978	11.7941804045022	3.9343347030185e-24	1.72593957926288e-22	44.1944110627122	Up	21.7629744118954
1208	MTHFD2	1.86243994854296	4.77238358628107	11.7923964711222	3.98154953614414e-24	1.74359850228802e-22	44.1826271565817	Up	21.7585535127034
1209	COX7B	1.91390042521304	4.65995836546018	11.7920419133534	3.99100069759829e-24	1.74468719850156e-22	44.1802851233649	Up	21.7582824255197
1210	PPIP5K2	1.94280881190908	6.06312906867468	11.7905796888241	4.03021533184643e-24	1.75876069420595e-22	44.170626478462	Up	21.7547932488064
1211	CBWD1	1.60039271754781	3.88966820420279	11.7893583140018	4.06326550023657e-24	1.77005531268157e-22	44.1625588606252	Up	21.7520131621031
1212	P4HA1	2.26994551964702	5.6951801531976	11.789102213162	4.07022979002988e-24	1.77005531268157e-22	44.1608672353238	Up	21.7520131621031
1213	MAP2K4	1.58446964223805	4.69545885554688	11.7867383278438	4.13507762667825e-24	1.79513967886765e-22	44.1452532445209	Up	21.7459017535473
1214	VRK1	1.51742523571888	3.03726544618805	11.7845484504173	4.19607214271056e-24	1.8184673201169e-22	44.1307889424304	Up	21.7402944992947
1215	RPL12	1.52634491511232	7.95683285764641	11.7835628648798	4.22381596249637e-24	1.82732929265236e-22	44.1242791801834	Up	21.7381831838486
1216	USP38	1.42606959538695	5.06525093123585	11.7819915579232	4.26842689424502e-24	1.84344526334385e-22	44.1139008783162	Up	21.7343697531925
1217	WTAP	1.78021753548161	6.29490873593382	11.7784971851979	4.36932933696184e-24	1.88377505269462e-22	44.0908215322839	Up	21.7249709588712
1218	TNFSF10	2.26276666801308	5.65746829653756	11.777548662218	4.39712726685633e-24	1.89250242109079e-22	44.0845569449056	Up	21.7229635562317
1219	CCR1	2.61687854654108	5.36671121585857	11.7755245763636	4.45703814248612e-24	1.91499740019099e-22	44.0711889253876	Up	21.7178318112951
1220	USMG5	1.72952301888428	4.34559300030609	11.7735712351556	4.51562778150374e-24	1.93684863525492e-22	44.058288394557	Up	21.7129043180739
1221	FAM96A	1.59082758733611	4.51248474178759	11.7729588681725	4.5341533364919e-24	1.93945090116313e-22	44.0542441665293	Up	21.7123212104562
1222	UFC1	1.4228244625267	4.70420618330771	11.772859057221	4.53718003944905e-24	1.93945090116313e-22	44.0535849918639	Up	21.7123212104562
1223	AQP9	3.51008073482012	3.21663996011438	11.7710568534103	4.59217912051309e-24	1.95961660629868e-22	44.0416829339935	Up	21.7078288888762
1224	CPSF3	1.59947087002783	4.23973583793955	11.7695456179585	4.63881135777848e-24	1.97614941668356e-22	44.0317026468445	Up	21.7041802214954
1225	RPS6KA3	1.75064971248898	7.01604606341334	11.7614504967732	4.89677224802723e-24	2.08249996673742e-22	43.9782	Up	21.6814149968579
1226	BORA	1.44265727423479	2.2697755430067	11.759264202166	4.96886531943918e-24	2.10957809129885e-22	43.9638076254746	Up	21.6758043934902
1227	CD86	2.56337358978381	4.48456620797071	11.7538920165143	5.15054692632091e-24	2.18301268963473e-22	43.928334334204	Up	21.6609437397731
1228	TMX1	1.62425159191495	5.50827552546273	11.753153937653	5.1760208699813e-24	2.19010383061084e-22	43.9234608484532	Up	21.659535295209
1229	HPS5	1.80223926559071	4.9331023859586	11.7524782227034	5.19945268838646e-24	2.19357202391277e-22	43.9189991797141	Up	21.6588481013665
1230	SRPK1	1.37745831136489	4.65688997392836	11.7524126630492	5.2017317346169e-24	2.19357202391277e-22	43.9185662984364	Up	21.6588481013665
1231	EXOC5	1.57287675804649	6.26586393587607	11.749280553249	5.31178321802398e-24	2.23009903735651e-22	43.8978857515459	Up	21.6516758497669
1232	ASF1A	1.60229758065841	3.6191370150321	11.7492080728022	5.31435726454593e-24	2.23009903735651e-22	43.8974071889259	Up	21.6516758497669
1233	NRBF2	1.65978346720386	4.30373183598597	11.7491883197003	5.31505898559558e-24	2.23009903735651e-22	43.8972767662793	Up	21.6516758497669
1234	ELF1	1.8086668250877	6.22519432132783	11.747338193202	5.381195820314e-24	2.25407314553588e-22	43.8850611617758	Up	21.6470319950392
1235	POLR2K	1.67339758505232	4.3775269798556	11.7455079567843	5.44743012859174e-24	2.27421128818491e-22	43.8729771114486	Up	21.6431691891513
1236	SLMO2	1.81678662278345	4.56628302532532	11.7422537973922	5.56721142546059e-24	2.32035073205262e-22	43.8514922382501	Up	21.6344463644701
1237	BLOC1S6	1.6391446079957	6.00229914934869	11.7388982599202	5.69347893129785e-24	2.3690357765794e-22	43.8293387934781	Up	21.6254283806222
1238	ORMDL1	2.06412421125463	5.04009198338064	11.7373236690678	5.75371195802181e-24	2.39012820624359e-22	43.818943522014	Up	21.6215788029135
1239	NSMAF	1.47295343001593	4.97434652664219	11.7331541820297	5.91629879885036e-24	2.45359881808614e-22	43.7914178570794	Up	21.6101964462279
1240	RNF149	1.65555874663317	5.80031263028916	11.7326052357467	5.93804363837379e-24	2.45854636525e-22	43.7877939720657	Up	21.609321597021
1241	ZNF451	1.73354015828494	6.59414969887659	11.7323007731658	5.9501383841532e-24	2.45948871921871e-22	43.7857840623035	Up	21.6091551650511
1242	SUMO1	1.45029428058042	5.4069692013324	11.7304863441439	6.0227282050484e-24	2.48539240211297e-22	43.7738062408418	Up	21.6046050336435
1243	PIGK	1.99327765851686	5.10182716618857	11.7290758525721	6.07976802429851e-24	2.50480442830022e-22	43.7644951393655	Up	21.6012261775915
1244	ILF2	1.53348238099836	5.56328896666201	11.7268501169429	6.17087517130999e-24	2.53816506019941e-22	43.7498026321016	Up	21.5954801385838
1245	SNRPF	1.26869142754244	2.9282998248934	11.7264460898165	6.1875590091783e-24	2.54085517411323e-22	43.7471356082249	Up	21.5950200885411
1246	IVNS1ABP	1.76884606168757	6.69093114720797	11.7253338192525	6.23372198237931e-24	2.55562196295613e-22	43.7397934559946	Up	21.5925033882071
1247	MIS18BP1	2.13214925488175	5.34205546124437	11.724858826554	6.25354041399985e-24	2.55955774232487e-22	43.7366580320271	Up	21.5918350685399
1248	CSE1L	1.73458347872176	5.28344426321223	11.7237859750951	6.29853553122663e-24	2.57376862188737e-22	43.7295762032514	Up	21.5894304981287
1249	KIAA1731	1.73687108801042	4.95028426853661	11.7212794159388	6.40492388121496e-24	2.61297945114908e-22	43.7130308650019	Up	21.5828640056143
1250	CCPG1	1.91332541022344	6.99209566322042	11.7191318526695	6.49750105615044e-24	2.64643746269126e-22	43.6988555386514	Up	21.5773383642569
1251	RPS13	1.64935854704152	7.07903356154999	11.7167910425602	6.59993118249209e-24	2.68379344464682e-22	43.6834050204841	Up	21.571250912237
1252	PGGT1B	1.63341001741043	4.5301401410752	11.7153280539329	6.6647663594957e-24	2.70576551927079e-22	43.6737487565414	Up	21.5677098419214
1253	CDC42SE1	1.54947863775933	6.31038589672977	11.7130960323124	6.76491005624642e-24	2.74197786406014e-22	43.6590168781986	Up	21.5619360555842
1254	RNF139	1.76623969876212	5.0816006893815	11.7125187267474	6.79105557098719e-24	2.74812844907364e-22	43.6552065793645	Up	21.560962971969
1255	RRM2B	1.81782120200026	5.29269268244896	11.711417680504	6.841200748564e-24	2.76395544436742e-22	43.6479395819359	Up	21.5584689621739
1256	ARFGAP3	1.56052122651441	5.52848482058892	11.7110465827135	6.85818489860856e-24	2.7663554512922e-22	43.6454903244759	Up	21.5580920177854
1257	KIAA1524	1.5774940540414	2.91264083183945	11.7057926318622	7.10321102658669e-24	2.8605841319127e-22	43.6108151101321	Up	21.5435452747859
1258	PRKD3	1.61684891179554	6.16302826374432	11.700491977606	7.35927338212492e-24	2.95894765567973e-22	43.5758336195997	Up	21.5288627175195
1259	N4BP2	1.81374066241488	5.43191559273843	11.6969351378169	7.53624289714683e-24	3.02524596683703e-22	43.5523614812471	Up	21.519239309376
1260	API5	1.68249528264969	5.92601106501163	11.6956519840538	7.60112345837725e-24	3.0452288721542e-22	43.5438939689804	Up	21.5163800612648
1261	CGRRF1	1.44792646162714	3.10501427230451	11.6954706568189	7.6103368356762e-24	3.0452288721542e-22	43.5426974026664	Up	21.5163800612648
1262	INTS8	1.57280667717386	4.73943825734818	11.6936240902945	7.70479962160533e-24	3.07811045807961e-22	43.5305121656764	Up	21.5117157995553
1263	CNOT6L	1.76274389304388	6.20917330766753	11.6922997390174	7.77326806213954e-24	3.10051897593206e-22	43.5217731032092	Up	21.5085656063208
1264	SPPL2A	1.96933116412974	5.67808583848866	11.6905993143188	7.86207084796994e-24	3.13095409651509e-22	43.5105526083365	Up	21.5043232996064
1265	UBL5	1.43373241873808	4.57469738713439	11.6885103300537	7.97255346178582e-24	3.16699178947724e-22	43.4967684281263	Up	21.4993530625483
1266	COX16	1.37784192498218	3.82650126250455	11.6884108985955	7.97785068928954e-24	3.16699178947724e-22	43.4961123365295	Up	21.4993530625483
1267	KRAS	1.61700169970849	5.6467631800062	11.6880673856028	7.99617845801821e-24	3.16924484485598e-22	43.4938456952129	Up	21.4990442074294
1268	HLA-DRA	3.20904086844449	9.67907391047549	11.6848349500136	8.17071391073093e-24	3.23330509873458e-22	43.4725171538767	Up	21.4903533128814
1269	SEC11C	2.84865037069822	4.11876846156193	11.6845594431602	8.18576466617893e-24	3.2341517211848e-22	43.4706993146313	Up	21.4902396102405
1270	DDX60L	2.30835676265427	5.8535307196363	11.6818129365119	8.33732625818597e-24	3.28884544002048e-22	43.4525777103683	Up	21.4829565357978
1271	ATM	1.95490986963438	7.8917178992004	11.6801643708123	8.42964202551689e-24	3.32003306756561e-22	43.4417006400461	Up	21.4788575906966
1272	PGM2L1	1.99653703785863	5.02012357806098	11.6778049186683	8.56354413095407e-24	3.36747593306544e-22	43.426133550234	Up	21.4726954994429
1273	ATG4C	1.54144461677088	3.60721738400129	11.6732018617974	8.8309172522604e-24	3.46525424104119e-22	43.3957648502743	Up	21.4602648962814
1274	HAUS1	1.36254834960533	2.99473573213362	11.6730502575246	8.8398637072351e-24	3.46525424104119e-22	43.3947646658585	Up	21.4602648962814
1275	CDC40	1.57922283997097	4.75148902419675	11.6725461270904	8.86967852667326e-24	3.47150902210373e-22	43.3914387595632	Up	21.4594817017182
1276	CEP97	1.58892117109956	3.98553028958339	11.6708974548592	8.96788563606555e-24	3.50447062867092e-22	43.3805620801821	Up	21.4553775755319
1277	RNASE6	2.23047861045447	3.98337229198227	11.6692298716174	9.06832366788937e-24	3.53819999309908e-22	43.3695608391825	Up	21.4512176226856
1278	ZBTB6	1.67468536285307	4.21759235342331	11.6673095571266	9.18537571534848e-24	3.57829667641935e-22	43.3568925486536	Up	21.4463236549396
1279	RPL27	1.40339543219437	6.97675593574048	11.6637251698124	9.40791132156837e-24	3.65753189314572e-22	43.3332471020625	Up	21.4368118782015
1280	ATP2B1	2.02048237302032	7.14576672420596	11.6635651119637	9.417973057124e-24	3.65753189314572e-22	43.3321912558557	Up	21.4368118782015
1281	TRIM13	1.54084705974144	5.05792689600661	11.6593265407818	9.68836796385143e-24	3.75671716914109e-22	43.3042315439109	Up	21.4251915003066
1282	SETX	1.7764392631543	8.0800147587122	11.658718903292	9.72776159398108e-24	3.76616229007159e-22	43.3002233731535	Up	21.424100969459
1283	C14orf119	1.64112717314221	4.70445644688571	11.6572958258443	9.8206478384082e-24	3.79625629173283e-22	43.2908364050999	Up	21.4206444752943
1284	NUDCD2	1.15415137687902	2.92488246459058	11.6546	1.00020495731014e-23	3.86042125973216e-22	43.2727574833464	Up	21.4134
1285	PHTF2	2.05832387970114	5.60508410525683	11.6535433829586	1.00698430345255e-23	3.880607664182e-22	43.2660850766006	Up	21.411100262927
1286	PPP1R2	1.60174933819229	5.24029963926925	11.6531296214712	1.00977039935909e-23	3.88536693295635e-22	43.263355944813	Up	21.410567960278
1287	TMEM5	1.28937919063931	3.03694583277708	11.6506481711888	1.02664167092048e-23	3.94422503295815e-22	43.2469887943537	Up	21.4040383148809
1288	JTB	1.30296865319547	5.14409241521151	11.6481000452857	1.04425918380063e-23	4.00576543568484e-22	43.2301823324783	Up	21.3973144851399
1289	EFR3A	1.72224274687651	6.39257847778873	11.6465439022325	1.05516633829681e-23	4.04141614801174e-22	43.2199188427355	Up	21.3934664275876
1290	RIOK2	1.58829288165538	4.27074403016776	11.6422838942541	1.0856105281758e-23	4.15167299546193e-22	43.1918230092764	Up	21.3817768608097
1291	ENTPD1	2.0284075034281	6.7514604620457	11.6404777803766	1.09878120749531e-23	4.19563574185212e-22	43.1799116320317	Up	21.3772022235696
1292	YOD1	2.0107037236158	4.56435015679071	11.6386532070311	1.11224848650926e-23	4.24059548532276e-22	43.1678787575691	Up	21.3725731533528
1293	SCLT1	1.55099482764593	4.44469263847469	11.6382553222536	1.11520711387787e-23	4.2454138291074e-22	43.1652547807283	Up	21.3720799697456
1294	EMC7	1.52595012928949	4.35515970264663	11.6378065401127	1.11855363882931e-23	4.25169197253951e-22	43.1622951591415	Up	21.3714382068656
1295	SEC61G	1.77403435943893	3.83495689323602	11.6372573260845	1.12266272037273e-23	4.26084522463885e-22	43.1586732310746	Up	21.3705042412762
1296	TPT1	1.72930652613343	9.87852325157741	11.6367183708741	1.12670969864142e-23	4.2697354374083e-22	43.1551189789371	Up	21.3695990340226
1297	INTS6	1.64251843742988	5.27124928565494	11.6309497300392	1.1709489616362e-23	4.43067983988295e-22	43.1170778213026	Up	21.3535296308747
1298	UBE2N	1.49329532983493	4.89402634906549	11.6238163297331	1.22805981432503e-23	4.63464844832588e-22	43.0700402000344	Up	21.334
1299	SUB1	1.90024393606132	6.05442186750853	11.6238	1.2285546607403e-23	4.63464844832588e-22	43.0696422676904	Up	21.334
1300	SENP1	1.28510326815061	4.29919231298897	11.6229061659304	1.2355439632404e-23	4.65400612559532e-22	43.0640388545633	Up	21.3321730494312
1301	MED31	1.16792488783337	2.29426032792785	11.6223901589137	1.23980722472723e-23	4.662395746408e-22	43.0606364874055	Up	21.331390866125
1302	HSPA14	1.46414762998809	4.40832410779701	11.6221865049895	1.24149385718158e-23	4.662395746408e-22	43.059293671157	Up	21.331390866125
1303	CDK8	1.22712631570235	2.64643956361217	11.6173826870217	1.28194952091725e-23	4.80711879482876e-22	43.0276200262469	Up	21.3181151453352
1304	DNAJC25	1.31972529261502	3.07767418819983	11.6152256980774	1.30054036037103e-23	4.86954192629803e-22	43.0133986283501	Up	21.3125118905796
1305	MFN1	1.85285543038187	5.15954005143232	11.612086335407	1.32808016643917e-23	4.96523583419921e-22	42.9927008948942	Up	21.3040601189593
1306	TMEM251	1.24626813157803	2.5133711436794	11.6079543251787	1.36521729043613e-23	5.09647211745671e-22	42.9654597908762	Up	21.2927303474488
1307	GPN1	1.30710770965559	3.92609104527205	11.6061311773697	1.38193106425292e-23	5.14917335687562e-22	42.9534407327514	Up	21.2882624865633
1308	PANK3	1.57791276453135	5.46079445148468	11.605967026183	1.3834459136801e-23	5.14917335687562e-22	42.9523585822898	Up	21.2882624865633
1309	ARL8B	1.56261946159874	5.88985175761392	11.6048802147408	1.39351733074716e-23	5.1723283509032e-22	42.9451939366262	Up	21.2863139129372
1310	WDR75	1.76222190549765	4.94362372683751	11.6048501676228	1.3937968129904e-23	5.1723283509032e-22	42.9449958566566	Up	21.2863139129372
1311	RPL35A	1.63026204323554	7.0238151440998	11.6036098388943	1.40538265254019e-23	5.2076079975561e-22	42.9368192824362	Up	21.2833617147059
1312	ARL14EP	1.59331881764828	4.01868858030004	11.6031707331339	1.40950731745049e-23	5.21517707456683e-22	42.9339246092571	Up	21.2827309410818
1313	AKIRIN1	1.50136303251417	4.62382934266862	11.6012877815079	1.42733196881481e-23	5.27333900985872e-22	42.9215119799894	Up	21.2779143080582
1314	FGD6	1.70244694883429	4.56358585434967	11.5997732282513	1.44183240281158e-23	5.31906625302317e-22	42.9115280689196	Up	21.274164600177
1315	FAM91A1	1.77527243752014	6.11154408813714	11.5976205145594	1.46269605610278e-23	5.38809904548803e-22	42.8973377133902	Up	21.2685644295575
1316	PTDSS1	1.4526786580787	5.00290395998224	11.5969315828859	1.46943649343959e-23	5.40498013570751e-22	42.8927964566368	Up	21.2672058978195
1317	SLC44A1	1.61355138473264	6.1524014752499	11.593918513046	1.49928233400873e-23	5.50160631053944e-22	42.8729355146803	Up	21.2595104905144
1318	C3orf17	1.54440374037499	4.96257549177973	11.5938369460785	1.50009865068403e-23	5.50160631053944e-22	42.8723978676994	Up	21.2595104905144
1319	RFWD2	1.37734273762396	5.17147976294177	11.5927262213497	1.5112589705285e-23	5.53443361882577e-22	42.8650765989774	Up	21.256926817207
1320	SPTY2D1	1.37837809973876	5.08968126287517	11.5906479324912	1.5323642935467e-23	5.60353185241626e-22	42.8513779474977	Up	21.2515381550431
1321	SH3BGRL	1.93278571706791	6.86179598175684	11.5895427944156	1.54370670506959e-23	5.63677977482336e-22	42.8440937710858	Up	21.2489689324403
1322	MCMBP	1.58124614936897	5.46482203228283	11.5828320062903	1.61440417767326e-23	5.88634792526018e-22	42.799863686803	Up	21.2301540715679
1323	ERH	1.57011414608561	4.53972599050336	11.5803905983482	1.64091835213414e-23	5.97432613410002e-22	42.7837734847457	Up	21.2237110732662
1324	HSPA8	1.81362200338446	8.87530558210717	11.5800396394673	1.64476540667089e-23	5.9796413166472e-22	42.7814605130462	Up	21.2233248659903
1325	RPF2	1.52291978712039	3.10903244718876	11.5792258650327	1.65372031804488e-23	6.00348409372555e-22	42.7760974219234	Up	21.2215966356951
1326	SLC10A7	1.61792344164611	3.71302854525668	11.5769009255233	1.67957341620849e-23	6.08851439979832e-22	42.7607754437338	Up	21.2154886624864
1327	ATP6AP2	1.97871536193549	6.4492697705889	11.5761557043773	1.68794529369788e-23	6.11002047136389e-22	42.755864323507	Up	21.2139573346698
1328	YTHDF3	1.69419127330226	6.17381	11.5749185420776	1.70193576690471e-23	6.14943376439386e-22	42.7477113310385	Up	21.211164871919
1329	NUP155	1.52934504208536	4.78237789846155	11.5747594295158	1.7037434757832e-23	6.14943376439386e-22	42.7466627758693	Up	21.211164871919
1330	SELL	3.03600698140527	4.04940990572712	11.5671248089608	1.79277223135592e-23	6.46146066521358e-22	42.6963527620123	Up	21.1896692951418
1331	TFEC	2.62918720178601	5.55391667382953	11.5663694631583	1.80182906288477e-23	6.4827710268691e-22	42.6913754897234	Up	21.1882393175184
1332	VPS13C	1.9546182025386	8.53419306674977	11.566200519302	1.80386099474141e-23	6.4827710268691e-22	42.6903	Up	21.1882393175184
1333	FBXO45	1.27506751912283	3.85341844698586	11.5598371462113	1.88208378562712e-23	6.74453744580454e-22	42.6483333182019	Up	21.1710478297761
1334	EOGT	1.86795366293871	5.00568	11.5570877541491	1.91692025021864e-23	6.85956219253239e-22	42.6302182579209	Up	21.1637036019951
1335	POGLUT1	1.66905277380326	3.90979276258327	11.5564978822183	1.92447774810528e-23	6.87678218434939e-22	42.6263318153805	Up	21.1626147313121
1336	EIF2A	1.60087718969186	5.81375484076415	11.5559304806093	1.93177541903189e-23	6.89302599306693e-22	42.6225934469179	Up	21.1615900838119
1337	LSM1	1.22237630473704	3.33563721012785	11.5550334454326	1.94336909470944e-23	6.92453093220154e-22	42.6166833140661	Up	21.1596096403799
1338	GTPBP8	1.13024323073291	2.4418049220774	11.5530997599301	1.96859768753047e-23	6.99915760916376e-22	42.6039434054231	Up	21.154954226801
1339	LRRC8D	1.70041767470673	4.36667325123647	11.553000505236	1.96990143896381e-23	6.99915760916376e-22	42.6032894829184	Up	21.154954226801
1340	GPCPD1	2.14912133622057	6.58931044663548	11.5518140422046	1.98555301756453e-23	7.04477585509544e-22	42.5954727347576	Up	21.1521328203607
1341	ZNF644	1.78774299274757	6.2064781639956	11.550755706162	1.99961909825104e-23	7.08464763678787e-22	42.5885002158954	Up	21.1496817450219
1342	LRRC8B	1.84430481442458	4.33005148264934	11.5500737796312	2.00873506722986e-23	7.10689331907354e-22	42.5840076009214	Up	21.1483202036634
1343	MICU2	1.63578285627772	4.43862675440223	11.5491022645633	2.02179394548169e-23	7.14300656422721e-22	42.5776072044475	Up	21.1461189507705
1344	NLK	1.55535985748775	4.03576489153928	11.5469820661707	2.05058820351291e-23	7.22757558967467e-22	42.5636394743727	Up	21.1410073575602
1345	CAND1	1.68457543669239	6.49705488254447	11.5469153009991	2.05150155465635e-23	7.22757558967467e-22	42.5631996354723	Up	21.1410073575602
1346	PSMA2	1.58839227818819	5.23298555808142	11.5466504517462	2.05512870929266e-23	7.2301852582966e-22	42.561454851916	Up	21.1408505746799
1347	C1GALT1C1	1.96921571364497	4.54766798528865	11.5460385901007	2.06353275424291e-23	7.2495697000043e-22	42.5574240285757	Up	21.1397
1348	ACTR2	1.59547482200443	7.73599575566276	11.5450287677908	2.07747797111161e-23	7.27878521707304e-22	42.5507715836305	Up	21.1379410956243
1349	SNAP23	1.57487746593569	5.45787756136665	11.5450156054066	2.07766035778164e-23	7.27878521707304e-22	42.5506848738201	Up	21.1379410956243
1350	CLN5	1.73601176865469	4.69308503160795	11.5430814951144	2.10463515022372e-23	7.36298964775893e-22	42.5379436879136	Up	21.1329458101337
1351	AFTPH	1.63351491462682	5.65190143711282	11.5397982217872	2.15122943228163e-23	7.51550154103521e-22	42.5163154026043	Up	21.1240420318121
1352	EIF3E	1.75571252867042	7.09918769825693	11.5356098725764	2.2121656654632e-23	7.71762364264453e-22	42.4887262433297	Up	21.1125164040372
1353	AGA	1.64495291463892	3.52246331237157	11.5347146996023	2.22541137513721e-23	7.75303609677495e-22	42.4828298116478	Up	21.1105281940269
1354	FAM118B	1.53881648531124	3.29925396138286	11.5334666750982	2.24401040154349e-23	7.80697452059207e-22	42.4746092816734	Up	21.107517238028
1355	DDX18	1.71417608348011	5.56982582522973	11.5316692505893	2.27107001256474e-23	7.89015710745274e-22	42.4627701624746	Up	21.1029143491074
1356	MRPL50	1.51401039258551	3.51905985115456	11.5303884279464	2.29055088449866e-23	7.94681566562424e-22	42.4543339081146	Up	21.0998068607632
1357	LPAR6	2.13573296557791	5.43898891483946	11.529418341903	2.30541649841418e-23	7.98732750605487e-22	42.4479444353624	Up	21.0975985077353
1358	ZNF277	1.33456044394854	4.14771101455843	11.5286344902375	2.31749857419288e-23	8.01809693162395e-22	42.4427816502561	Up	21.0959286978217
1359	SLC31A2	2.16276780489609	4.76715141239396	11.5236711949989	2.3954823702961e-23	8.27647419221339e-22	42.4100923844574	Up	21.0821546348306
1360	DKFZp451J181	1.28584417867373	1.90679286291415	11.5233203679725	2.40109270613155e-23	8.28107970366095e-22	42.4077818411626	Up	21.0819130353441
1361	DRAM2	1.80397160879671	4.94441255149846	11.5231746240363	2.40342726039423e-23	8.28107970366095e-22	42.4068219759456	Up	21.0819130353441
1362	KCTD20	1.51300435470396	6.46182661261341	11.5197166889265	2.45948667418104e-23	8.46259364032431e-22	42.3840486169692	Up	21.0724965127232
1363	RANBP9	1.30581063045055	5.30547799255875	11.5172648265854	2.50002489422709e-23	8.57851007883485e-22	42.3679016586894	Up	21.0665881341476
1364	HPRT1	1.28569140299692	2.87912753011116	11.5142977232812	2.54997488665538e-23	8.73552947222716e-22	42.3483621805146	Up	21.0587107667088
1365	DCLRE1A	1.43806092989586	3.26789747914717	11.5141340178091	2.55275962061171e-23	8.73552947222716e-22	42.3472841397301	Up	21.0587107667088
1366	PDIK1L	1.56632764650839	3.85594	11.5137066332933	2.56004401883639e-23	8.74850513340148e-22	42.3444697177741	Up	21.0580661490094
1367	PIAS1	1.5914004053845	4.79893851485416	11.5123	2.58383762456794e-23	8.81778592068152e-22	42.3353322353288	Up	21.0546404492379
1368	HAUS6	1.44851602914969	4.68747819857903	11.5112114164068	2.60298893887338e-23	8.87105713331149e-22	42.3280384539761	Up	21.0520246237074
1369	GGPS1	1.51294387156521	4.31295906847493	11.5105892935196	2.61380776450034e-23	8.8875574091416e-22	42.3239417879254	Up	21.0512175809296
1370	CCZ1	1.81876949704422	4.43661823503419	11.5105250991208	2.61492666794577e-23	8.8875574091416e-22	42.3235190709438	Up	21.0512175809296
1371	ABHD3	1.88782182012408	3.73459291176914	11.5100014205579	2.62407222272975e-23	8.90485115828222e-22	42.3200706855921	Up	21.0503733352324
1372	SLC33A1	1.61209781999244	4.92431007463261	11.5098270319323	2.62712483770632e-23	8.90485115828222e-22	42.3189223540529	Up	21.0503733352324
1373	DNM1L	1.57482850839113	5.67231378911507	11.5070961622989	2.6753928337528e-23	9.05620474225323e-22	42.3009401727777	Up	21.0430537675355
1374	SGOL2	1.52208	2.58786191199399	11.5053394045466	2.70691033238496e-23	9.1505258995831e-22	42.2893726245012	Up	21.0385539454173
1375	RPL39	1.59637835346102	7.41190248730825	11.503471472007	2.74082903771499e-23	9.25269899807585e-22	42.2770733086585	Up	21.0337315657479
1376	MCTP1	1.91222645677514	5.33686594265122	11.5027634619708	2.7537959752417e-23	9.28396169365132e-22	42.272411523042	Up	21.0322666601453
1377	NSMCE2	1.32622689104932	3.20499056338102	11.5023119265444	2.7620976392859e-23	9.29943330194524e-22	42.2694384771512	Up	21.0315435161059
1378	CCT8	1.8186087276106	5.56945097518396	11.5001273559273	2.80261603344201e-23	9.4231851035824e-22	42.2550548367474	Up	21.0258022777691
1379	CKAP2	1.79084859392121	3.96580333954461	11.4995982123874	2.81251927280514e-23	9.44380633572332e-22	42.2516	Up	21.0248529275854
1380	METTL18	1.32445741514805	2.51418980293115	11.4993340181217	2.81747689391508e-23	9.44778831535192e-22	42.2498314413214	Up	21.0246698459729
1381	ATP11B	1.71745371891351	6.49085677757426	11.4984573384749	2.83399042416818e-23	9.490458039437e-22	42.2440593764772	Up	21.0227128266455
1382	DCK	1.68057153142447	4.42741742383234	11.4967701226393	2.8660439601787e-23	9.57873762585903e-22	42.2329509116981	Up	21.0186917224714
1383	FBXO33	1.48636646917257	4.33014076614103	11.4966677719853	2.86800000774254e-23	9.57873762585903e-22	42.2322770524119	Up	21.0186917224714
1384	ADAM17	1.60902146781979	5.33856317762424	11.4959298624195	2.88214186477687e-23	9.61315200676375e-22	42.2274188066626	Up	21.0171341904065
1385	GTF2A2	1.44456738764992	3.60114112391245	11.4957280487134	2.88602168273281e-23	9.61329217164549e-22	42.2260901141968	Up	21.0171278582075
1386	ERP44	1.69093721373017	5.56905005569499	11.494687212596	2.90611443135076e-23	9.66736525775635e-22	42.2192375544839	Up	21.0146918723421
1387	ACP1	1.44761245431869	4.89846001041572	11.4847186142867	3.10576762951342e-23	1.03178213994273e-21	42.1536117101485	Up	20.9864119939966
1388	RWDD1	1.45045362672851	4.50053214596348	11.4821974710916	3.15839471285981e-23	1.04787588294603e-21	42.1370156668423	Up	20.9796901548941
1389	BTBD1	1.78540194408778	5.6540727363961	11.4787333681514	3.23216024251453e-23	1.07093097770829e-21	42.1142132123973	Up	20.970238518866
1390	NUFIP2	1.79738801673216	7.53048654340489	11.4780151291946	3.24766854006339e-23	1.07464794266906e-21	42.1094855288357	Up	20.9687337883977
1391	GPR65	2.48452131463446	3.46636034363065	11.4756494467753	3.2992757632676e-23	1.09028441417006e-21	42.0939141348659	Up	20.9624601961948
1392	HSD17B11	1.77222528041969	5.55082113593431	11.4747581523857	3.31893090097071e-23	1.09533465268004e-21	42.0880475770962	Up	20.9604531725062
1393	TMED7-TICAM2	2.35093162354823	3.47359648354867	11.4728977593671	3.36033434666255e-23	1.10678736091712e-21	42.0758025605607	Up	20.9559358089775
1394	SNRPB2	1.55847672334853	4.26111739003855	11.4728024062965	3.36247028487337e-23	1.10678736091712e-21	42.0751749589917	Up	20.9559358089775
1395	BCAS2	1.60576745460596	3.90535739828599	11.4724900476575	3.36947671038436e-23	1.10763808554354e-21	42.0731190601276	Up	20.9556021196861
1396	TMEM59	1.73414048221152	7.01247202928309	11.4704982765778	3.41449755557186e-23	1.12096656971847e-21	42.0600097042738	Up	20.9504073390583
1397	PHF5A	1.28794077372822	3.35663455823975	11.4661537942445	3.51479183110187e-23	1.15238246828888e-21	42.0314165129426	Up	20.938403357458
1398	EZH2	1.73147057722229	2.73713200630211	11.4636163949117	3.57472353558867e-23	1.1704999979472e-21	42.0147173558796	Up	20.931628582729
1399	GMFG	1.79889505326507	4.14357839248097	11.4629690185702	3.59017677385785e-23	1.1740253003703e-21	42.0104569222322	Up	20.9303225438952
1400	ATP5L	1.33935483576682	5.17055482719075	11.4621167881048	3.61062171109056e-23	1.17917161983191e-21	42.004848381023	Up	20.9284229819093
1401	TAF2	1.57285139634218	5.10039338862313	11.4618220701397	3.61771898045574e-23	1.17995107736245e-21	42.0029088518519	Up	20.9281359988566
1402	SLC35A1	1.81936044826687	3.9603527070984	11.4576565858561	3.71953249471048e-23	1.21158087724321e-21	41.9754967127879	Up	20.9166475898896
1403	SLC30A5	1.59877480906945	5.2658002436368	11.4523464198068	3.85348192053691e-23	1.25195679153734e-21	41.9405537777148	Up	20.9024106595607
1404	ZNF562	1.40862402710987	5.12968831830526	11.4477093031179	3.97438566653801e-23	1.2895645927605e-21	41.9100417009809	Up	20.8895568996859
1405	GNAI3	1.66422436700102	6.0630188590997	11.4445927461176	4.05776403182515e-23	1.31328324376477e-21	41.8895358739418	Up	20.8816415968825
1406	RAD17	1.65587923336171	4.29371102843012	11.4445825664911	4.05803921197502e-23	1.31328324376477e-21	41.8894688969924	Up	20.8816415968825
1407	XPOT	1.46220647065174	5.7771808911727	11.4443912601176	4.06321415592518e-23	1.31328324376477e-21	41.8882101965134	Up	20.8816415968825
1408	RINT1	1.38733928218244	3.93636324316584	11.443263246124	4.0938617669926e-23	1.32148380671904e-21	41.8807884900726	Up	20.8789381542846
1409	RPL30	1.51639185640663	7.79425928673984	11.4428831182319	4.10424155621595e-23	1.32312930169438e-21	41.878287483566	Up	20.8783977126769
1410	TMEM30A	1.80502797877259	7.20476969004068	11.4426232710684	4.11135206617324e-23	1.32371796793796e-21	41.8765778569067	Up	20.8782045360562
1411	FTSJD1	1.67609316640979	4.71410641326312	11.4407949646159	4.16173104301162e-23	1.33821824000511e-21	41.864548941487	Up	20.8734730549531
1412	DPP8	1.66582169456748	5.31712061678338	11.438421081097	4.22806390911855e-23	1.35780478025014e-21	41.8489309508917	Up	20.8671626666937
1413	CUL2	1.58925063261335	4.61691952838827	11.4362187107632	4.29054752238484e-23	1.37610659267884e-21	41.8344417874928	Up	20.8613479245167
1414	EML4	2.11520747900816	5.84493922921525	11.4342936483925	4.34591803749071e-23	1.39208313198344e-21	41.8217773409799	Up	20.8563348288895
1415	ZNF613	1.26330746992808	2.79432470712177	11.4334212201405	4.371245976157e-23	1.39840792409651e-21	41.8160379832973	Up	20.8543661237674
1416	SNX25	1.46252658774878	3.73740603594555	11.4308500341258	4.44675167049854e-23	1.42074850247854e-21	41.7991235517635	Up	20.8474827930454
1417	EIF2S2	1.49948985807542	5.54829996786378	11.4268164221945	4.56783456547325e-23	1.45757564370114e-21	41.7725897511565	Up	20.8363688974338
1418	ZNF800	1.5155820754835	5.36922977673554	11.4254380453642	4.60996128770585e-23	1.46836427103656e-21	41.7635228668064	Up	20.833166191507
1419	ESCO1	1.72532205066038	4.92727268839396	11.4253271115183	4.61336852291817e-23	1.46836427103656e-21	41.7627931573347	Up	20.833166191507
1420	ATP13A3	2.04222952975147	6.54195217704596	11.424835651121	4.62849355543666e-23	1.47067113689018e-21	41.7595604027032	Up	20.8324844308764
1421	PDK1	2.76858745384878	4.84007000108592	11.4247103179277	4.6323586850028e-23	1.47067113689018e-21	41.758735982587	Up	20.8324844308764
1422	RPL23	1.57018481569971	7.80983002315618	11.420523024819	4.76335843632943e-23	1.50843698447049e-21	41.731193463369	Up	20.8214728279274
1423	EEF1B2	1.57216905852735	6.82297014289259	11.4202716471891	4.77133942554354e-23	1.50905658169748e-21	41.7295400388237	Up	20.8212944761566
1424	ANKRD28	1.83513161277337	6.71510681935706	11.4199253462199	4.78235599922294e-23	1.51063348580751e-21	41.7272622693461	Up	20.8208408926428
1425	FAM114A2	1.38953506545957	4.27261306980782	11.4185811620889	4.82535842828469e-23	1.52229727040432e-21	41.7184210932503	Up	20.8175005313434
1426	ACAP2	1.74484860654032	6.82149863090595	11.4167997591381	4.88294336197141e-23	1.53609920205101e-21	41.7067044126845	Up	20.813580736445
1427	CR1	3.31159436946636	4.4548848004983	11.4166595491434	4.88750474683482e-23	1.53609920205101e-21	41.7057822321568	Up	20.813580736445
1428	PAPOLA	1.61205885135675	7.01383332231402	11.4094130925623	5.12913232443436e-23	1.60800545174914e-21	41.6581235877125	Up	20.7937124831619
1429	PRELID1	1.47017935393025	4.70411411318718	11.4070449587725	5.2106525855424e-23	1.63152045769065e-21	41.6425497783829	Up	20.7874074762086
1430	PRKRIR	1.51247259680384	5.63763413905102	11.4057056298732	5.25732861973337e-23	1.64408020718728e-21	41.6337420223232	Up	20.7840769990288
1431	UBE2A	1.42049637047952	4.86063521441726	11.4002927989567	5.45025744875359e-23	1.70179852891219e-21	41.5981474982993	Up	20.7690918560968
1432	TARS	1.56291627464158	5.41892716627308	11.4001488336958	5.45548412597903e-23	1.70179852891219e-21	41.5972008241405	Up	20.7690918560968
1433	ADIPOR1	1.48118928856322	5.85171581481629	11.3995209221753	5.47833909000993e-23	1.70680243614003e-21	41.5930718795852	Up	20.7678167459384
1434	ZMYM6	1.80722611024844	5.25406602352296	11.3973382056902	5.558532484857e-23	1.72963577904575e-21	41.5787193033593	Up	20.7620453395324
1435	C3orf14	1.53901940172658	2.25838138196729	11.3955875829167	5.62369654053349e-23	1.74774162089111e-21	41.5672082833816	Up	20.7575227713099
1436	RB1	1.78511789606176	5.94700974178972	11.3950538493554	5.64371515295067e-23	1.75178960181241e-21	41.5636988324307	Up	20.7565
1437	IQGAP2	2.16854148552901	5.99830309703384	11.3903018317712	5.82511294099959e-23	1.80407225765604e-21	41.5324540517753	Up	20.7437460718535
1438	MRPS33	1.42042051721156	3.01004592311218	11.3902645779213	5.82655777254078e-23	1.80407225765604e-21	41.5322091134233	Up	20.7437460718535
1439	NDUFV2	1.72157811542058	4.77128929954002	11.3892579032659	5.86573576478715e-23	1.8139606811377e-21	41.5255904278244	Up	20.7413721308096
1440	NIPA2	1.46705433059158	4.86729608811539	11.3886650609804	5.88893103571654e-23	1.8188882060871e-21	41.5216926491961	Up	20.7401939930594
1441	UBA52	1.29623058036789	7.00660946073242	11.3881728115507	5.90826010547745e-23	1.82261092835104e-21	41.5184562649135	Up	20.7393060300307
1442	ITCH	1.62616029278719	6.50081162152623	11.3877693497513	5.92414997712795e-23	1.82526485580662e-21	41.5158036470278	Up	20.7386741081557
1443	PIGF	1.37327598452871	2.71073135990122	11.3875075221591	5.93448456483104e-23	1.82620275017755e-21	41.5140822313227	Up	20.7384510075273
1444	MRPL42	1.62409581541699	4.50168522428036	11.3867955307162	5.96267863926637e-23	1.83262745073599e-21	41.5094011918137	Up	20.7369258124704
1445	DEGS1	1.62472776450485	5.30042863059539	11.3865140966624	5.97385994764946e-23	1.83381394397882e-21	41.5075508954092	Up	20.7366447292997
1446	NOL11	1.68865709519371	4.47170575154263	11.384917315462	6.03769704089643e-23	1.84990217670114e-21	41.4970529422013	Up	20.7328512365927
1447	ZBTB33	1.67229636427148	4.81613017570982	11.384834174542	6.04103948477598e-23	1.84990217670114e-21	41.4965063427603	Up	20.7328512365927
1448	PSMG2	1.48915809636814	4.6180069112363	11.384620607084	6.04963382351111e-23	1.85027201031905e-21	41.4951022733563	Up	20.732764420842
1449	COQ10B	1.69778190109686	4.28845844967863	11.3800827419976	6.23515781911896e-23	1.90468863672086e-21	41.4652696601484	Up	20.7201760091779
1450	AL833455	1.74606118384593	4.95226504758323	11.3786726954434	6.29395380509062e-23	1.92030753792588e-21	41.4560001689689	Up	20.7166292133128
1451	CCNT2	2.05455571859628	5.76914622530825	11.3753706946194	6.43381457648393e-23	1.96059150032051e-21	41.4342938635695	Up	20.7076128844747
1452	RLF	1.62954452076674	5.7064301593099	11.3725213802497	6.55699173778492e-23	1.99569970886725e-21	41.4155641485347	Up	20.6999048060312
1453	IDI1	1.55964799308017	4.18359996907966	11.3720487380604	6.57765066634697e-23	1.99936966590442e-21	41.4124573464375	Up	20.6991069012196
1454	LPXN	1.90173279802681	4.50361550858815	11.3718806518266	6.5850132714725e-23	1.99936966590442e-21	41.411352475936	Up	20.6991069012196
1455	MRPL3	1.48862615203028	4.80743798467557	11.369920588601	6.67147863472234e-23	2.02317031865811e-21	41.3984687021005	Up	20.6939675550246
1456	TIPARP	1.72175581032167	5.37604147150942	11.369344478521	6.69710771005358e-23	2.02848671135589e-21	41.3946819134375	Up	20.6928278330194
1457	ASNSD1	1.53333978888568	4.85945366463534	11.3685944124839	6.73062276961018e-23	2.0361759632363e-21	41.3897517511667	Up	20.6911846936435
1458	POLR2G	1.37398850615468	3.8664253106286	11.3659400657926	6.85057647613787e-23	2.06996489928561e-21	41.3723052081149	Up	20.6840370188792
1459	ZNF107	1.99847	4.39551158284532	11.3647678880467	6.90422577339723e-23	2.08366206503406e-21	41.3646008938245	Up	20.681172714927
1460	WDR41	1.4722138790544	4.4643513616797	11.3636821422411	6.95429318499163e-23	2.09624657028707e-21	41.3574647753535	Up	20.6785576349436
1461	ZNHIT3	1.21511383482598	3.39234276756091	11.3622012614575	7.02316628445761e-23	2.1144626473483e-21	41.3477317815192	Up	20.6747999823988
1462	TMEM258	1.43147310762759	4.09994109608211	11.353832808355	7.4253582704592e-23	2.23286673849619e-21	41.2927343342245	Up	20.6511371956311
1463	PAK1IP1	1.46164732430973	3.29503163524521	11.3507767166348	7.57789746537575e-23	2.27600423993042e-21	41.2726512693729	Up	20.6428269332363
1464	ZCCHC10	1.51329479854601	3.36699364539085	11.3482675474505	7.70547308334849e-23	2.31154964388978e-21	41.2561629243547	Up	20.6360967750202
1465	ETAA1	1.63099177877837	4.19559783121451	11.3468084570434	7.78064206118084e-23	2.3313074520397e-21	41.2465751556002	Up	20.6324004480928
1466	EBPL	1.27012051616089	2.60616835067864	11.345612131562	7.842819684968e-23	2.34713011097686e-21	41.2387141733572	Up	20.629462835023
1467	GFM2	1.56802117413653	3.72688894571044	11.3428716123131	7.98713051324673e-23	2.38746577835701e-21	41.2207068728247	Up	20.6220628448237
1468	TRNT1	1.43075463860025	4.0062311385618	11.3426236673527	8.00031685462914e-23	2.38855705472712e-21	41.2190777187941	Up	20.6218643803981
1469	VIMP	1.54963079750127	4.89953618671432	11.3412162099944	8.07558177284663e-23	2.40815771223851e-21	41.2098299454663	Up	20.6183150741783
1470	PMS1	1.65441072030227	4.16481349218076	11.3396108668603	8.16229184293525e-23	2.4311206703173e-21	41.1992821712759	Up	20.6141934841216
1471	OST4	1.33436113653536	5.22365301512329	11.3392166656994	8.18372570904015e-23	2.43460980149343e-21	41.196692140752	Up	20.6135706338898
1472	MAPK6	1.6847434007178	5.37298524893381	11.3380057233921	8.24992012057223e-23	2.4513908552813e-21	41.1887359416229	Up	20.6105874383363
1473	SLC25A5	1.53002863407643	5.39862800335708	11.335516953691	8.38764750574073e-23	2.48936235037085e-21	41.1723845075505	Up	20.603911883097
1474	KIAA1432	1.58463154559435	6.13001003506643	11.3336597184517	8.49191906528148e-23	2.51732639841699e-21	41.1601826752858	Up	20.5990604698545
1475	SSR1	1.5436976242092	7.15473237805044	11.3292367118097	8.74548045005524e-23	2.58942718431955e-21	41.1311252651635	Up	20.5867962970009
1476	PRPF40A	1.6114410600241	6.46865637950598	11.3285148172059	8.78757645382613e-23	2.59881939305656e-21	41.1263828708306	Up	20.5852239010778
1477	SSX2IP	1.39749246616763	3.00657420627282	11.3243807446321	9.03257205428023e-23	2.66498112352963e-21	41.0992255227819	Up	20.574305862801
1478	SLC20A1	1.70140811938654	5.54728530302314	11.3217744307151	9.19052024271937e-23	2.70839225364562e-21	41.0821050529569	Up	20.5672884370116
1479	GGH	1.57472472409793	2.06244238344942	11.3210639729682	9.2340515753553e-23	2.71662506898614e-21	41.0774382743159	Up	20.5659702959606
1480	BC016015	2.62761735970668	7.2737049230284	11.3209647499365	9.24014754591477e-23	2.71662506898614e-21	41.0767865123777	Up	20.5659702959606
1481	KIF2A	1.47913790619227	5.13605186719241	11.3154186409346	9.58734783470855e-23	2.81539831080439e-21	41.0403574634558	Up	20.5504601542949
1482	FAM49B	2.00192004354104	5.2659705518532	11.3143056022275	9.658579997598e-23	2.83299496908469e-21	41.0330469221609	Up	20.5477541967117
1483	UBA6	1.98774328729569	5.88554118133126	11.3132665927534	9.72555100614998e-23	2.84930207196551e-21	41.0262227142929	Up	20.5452615061015
1484	GTF3A	1.40941184949969	5.1320500947949	11.3115563578951	9.836797612838e-23	2.87852737621471e-21	41.0149901180668	Up	20.5408296358345
1485	ORC5	1.40791048730589	3.22558325116799	11.3091026846379	9.99862465423617e-23	2.92246848266e-21	40.9988751863756	Up	20.5342501637865
1486	LYZ	3.22791627882514	8.10297198626623	11.3070243182895	1.01377756527417e-22	2.95968697349099e-21	40.985225582437	Up	20.5287542189662
1487	RAB5A	1.49742346155878	5.25973597547682	11.3026613932941	1.0436201180059e-22	3.04023852405093e-21	40.9565735089589	Up	20.5170923421757
1488	ACSL4	1.93261002683725	6.49647371980881	11.3026360199822	1.04379621169859e-22	3.04023852405093e-21	40.9564068832273	Up	20.5170923421757
1489	COPB2	1.77096392323756	6.63412790011778	11.3004644254378	1.05897771908371e-22	3.08087489957351e-21	40.9421463115309	Up	20.5113259360641
1490	SFR1	1.08375033080953	2.86772514595223	11.294496119531	1.10184645580672e-22	3.20149493111953e-21	40.9029554924985	Up	20.4946471814514
1491	CPSF2	1.56267662405393	5.70921975997359	11.2939940400529	1.10553077054037e-22	3.20149493111953e-21	40.8996587435064	Up	20.4946471814514
1492	ARSB	1.51665294959954	5.22251340913805	11.2938382150022	1.10667673000273e-22	3.20149493111953e-21	40.8986355714585	Up	20.4946471814514
1493	HBB	6.66036351169411	8.10401049887679	11.2938229820943	1.10678881854818e-22	3.20149493111953e-21	40.8985355498855	Up	20.4946471814514
1494	NCOA4	1.70220722244138	7.87276510423687	11.2938175951146	1.1068284603575e-22	3.20149493111953e-21	40.8985001781685	Up	20.4946471814514
1495	RMI1	1.34425333628258	2.61793268139741	11.2934982856477	1.10918073388783e-22	3.20459840866855e-21	40.8964035491232	Up	20.494226387308
1496	WDR11	1.70180404054422	5.80076652937003	11.2923433779634	1.11773038315664e-22	3.22557930503348e-21	40.8888203485699	Up	20.4913922759479
1497	OXSM	1.14346967461994	2.17843513706741	11.2912877128897	1.12560286942023e-22	3.24455998574308e-21	40.881888890115	Up	20.488844192152
1498	MOB4	1.71794467653175	4.85551414346553	11.2899170610543	1.13590694883174e-22	3.2667431872889e-21	40.8728893948213	Up	20.4858850059369
1499	PLGRKT	1.36976004561951	2.96333195196229	11.2836200575192	1.18446851015852e-22	3.39859698865529e-21	40.8315464610045	Up	20.4687003317336
1500	NUDT5	1.51258528363542	3.62821357990348	11.2797671688262	1.21519742529134e-22	3.4827780670621e-21	40.8062521741842	Up	20.4580741991913
1501	C12orf45	1.06383551415035	2.14007360864543	11.2778774174514	1.23055875255231e-22	3.52277327916375e-21	40.7938464292648	Up	20.4531153065141
1502	RC3H2	1.46151246700192	5.42421132298033	11.2773334104181	1.23501666671079e-22	3.53149914205921e-21	40.7902752213241	Up	20.4520408949201
1503	SLC16A6	2.11677352793675	2.63418147217562	11.2765569142496	1.24140766711782e-22	3.54572641432546e-21	40.7851778550632	Up	20.4502947772891
1504	AGGF1	1.3821842074213	5.10370594121968	11.2753330269701	1.25154801942154e-22	3.5706180339966e-21	40.7771436719074	Up	20.4473
1505	RSL24D1	1.67933337331285	5.47448645243617	11.2748212136291	1.25581305185831e-22	3.57532513183141e-21	40.7737839253847	Up	20.4466844583273
1506	GTF3C6	1.53863692515399	3.75420800836464	11.274792520789	1.25605258334131e-22	3.57532513183141e-21	40.7735955748886	Up	20.4466844583273
1507	NUPL2	1.25080974393136	3.71715911334913	11.2719604611168	1.27992071153873e-22	3.63912984146808e-21	40.7550052608454	Up	20.4390024488306
1508	ALG2	1.53440418466261	4.52244084252207	11.2689601597015	1.30570066199553e-22	3.70821948779207e-21	40.7353113921107	Up	20.4308345680777
1509	SPCS2	1.56643968038954	5.3928312170873	11.2619867502453	1.36763881850615e-22	3.87972647392532e-21	40.6895414719004	Up	20.4111988916873
1510	TMEM107	1.44436999079017	3.64418931925979	11.2614780210068	1.37227047872807e-22	3.88846190290264e-21	40.6862026115252	Up	20.4102221516761
1511	C4orf33	1.42934664477594	2.87090533433828	11.2600811335555	1.38506891770716e-22	3.92029280447985e-21	40.6770347721262	Up	20.4066814945559
1512	GARS	1.46924901163045	5.29992892893453	11.2578946635621	1.40534115046292e-22	3.97318176951982e-21	40.6626852363651	Up	20.4008615659052
1513	VNN2	2.45627501831532	2.7280144717487	11.2576111671745	1.40799122850617e-22	3.97618627766078e-21	40.6608247174191	Up	20.4005332778298
1514	NUP205	1.61125860557658	5.70576988814259	11.2546039430371	1.436411135505e-22	4.05187641140368e-21	40.6410894955439	Up	20.3923438097737
1515	DMXL2	2.15071554981081	7.69571958832386	11.2535123319284	1.44686846231537e-22	4.07678381468364e-21	40.6339258967557	Up	20.3896823178781
1516	MIOS	1.60141750821986	4.62201599184673	11.2532505072962	1.44938794386722e-22	4.07929422538538e-21	40.6322077132557	Up	20.3894149693941
1517	CHM	1.64333905766968	4.80825469362755	11.2530306892275	1.45150658584976e-22	4.08067210650399e-21	40.6307651963514	Up	20.3892683006095
1518	ZNF639	1.50690101270301	4.2828221683883	11.2523	1.4582055384236e-22	4.09490925246331e-21	40.6262179055134	Up	20.3877557182237
1519	MAPK8	1.42140871847316	3.39670895066934	11.2511537943317	1.46972270857489e-22	4.12262980146611e-21	40.6184485956274	Up	20.3848256616572
1520	TNFAIP8	2.3624019704162	4.61636686698201	11.2484411393764	1.49645412002099e-22	4.19291714232727e-21	40.6006481459525	Up	20.3774837197537
1521	MAN2A1	1.53993799336613	6.1628503520415	11.2480757237768	1.50009193442109e-22	4.19429767988809e-21	40.598250341447	Up	20.3773407498018
1522	BAZ1A	1.50045271340317	5.66163679643791	11.2480552809548	1.50029570888248e-22	4.19429767988809e-21	40.5981161989718	Up	20.3773407498018
1523	CLDND1	1.51062143905448	5.21527066821605	11.2467291725012	1.51357356910494e-22	4.22670059448268e-21	40.5894145762175	Up	20.3739985150689
1524	PPP1R15B	1.40312703070328	6.30217215712482	11.2457299885959	1.52365545444882e-22	4.25011642299427e-21	40.5828582692869	Up	20.3715991732035
1525	ZMYM5	1.59961194813627	4.10919907774512	11.2448984087213	1.53209727044664e-22	4.2641671697131e-21	40.577401796195	Up	20.3701657778415
1526	FAM188A	1.37909668471794	4.43816595568341	11.2437692368378	1.54363486755848e-22	4.29151052136208e-21	40.5699927570635	Up	20.3673898183916
1527	IRAK3	1.80957865377659	6.2698	11.2425702019051	1.55598123495494e-22	4.32103924106277e-21	40.5621254466763	Up	20.3644117896713
1528	NME1	1.74735346312795	3.61546156328312	11.240131171325	1.58140066363933e-22	4.3867669129016e-21	40.5461224931509	Up	20.3578554408469
1529	INTS10	1.41396703307025	5.2602083194589	11.2390602970104	1.59269176181198e-22	4.4132008784987e-21	40.5390964591631	Up	20.355246304042
1530	TMEM19	1.50015098959099	4.97663478143502	11.2387518044582	1.59595934961562e-22	4.41736859099686e-21	40.5371	Up	20.3548363611316
1531	SPTLC1	1.75661255988446	5.74557517787416	11.2364184860412	1.6208917404914e-22	4.48142574034979e-21	40.521763940764	Up	20.348583795676
1532	SNRPD1	1.46231792668337	3.81598714600438	11.2345747263339	1.64086760958108e-22	4.53165300467436e-21	40.5096677128454	Up	20.3437433521018
1533	PSMD14	1.6566712220133	4.50083459821649	11.2323429283999	1.66537653259027e-22	4.59427497410281e-21	40.4950261474587	Up	20.3377830152007
1534	UBE4A	1.73329385812371	6.3240891261648	11.2309215239947	1.68117602986666e-22	4.63275889682398e-21	40.485701366693	Up	20.3341603012438
1535	NUTF2	1.34237662803569	3.97378488686534	11.2302426610701	1.68877456067063e-22	4.64392389918552e-21	40.4812479190587	Up	20.3331149057368
1536	CCDC88A	1.59700855085243	7.5834271964837	11.230228310602	1.68893555517506e-22	4.64392389918552e-21	40.4811537782101	Up	20.3331149057368
1537	HSD17B12	1.85104691186424	5.32422981264846	11.2288305307093	1.70469053791851e-22	4.67697626334291e-21	40.4719842643085	Up	20.3300348342235
1538	ARL5A	1.68332052031217	5.75584861220168	11.2258362849445	1.73893527599709e-22	4.76571003593556e-21	40.4523424815188	Up	20.3218723853266
1539	XPR1	1.44507679082024	5.23965116928802	11.2241615036642	1.75838797132746e-22	4.81375522336409e-21	40.4413565575795	Up	20.3175159971198
1540	SLC31A1	1.89275260618897	5.29872567155983	11.2230737923597	1.77113796608251e-22	4.8433662568123e-21	40.4342217335839	Up	20.3148526882324
1541	UFM1	1.7540563725525	6.02891171925999	11.2227564048382	1.77487569355288e-22	4.84829457446086e-21	40.4321398571145	Up	20.3144110010166
1542	MGAT4A	2.2355420460468	6.2869043595019	11.2217470469882	1.78681483690358e-22	4.87559094222197e-21	40.4255191250923	Up	20.3119727384491
1543	CD226	2.20929617405143	2.99246952160139	11.2197940684043	1.81014356738263e-22	4.93387227631855e-21	40.4127091348392	Up	20.3068120973287
1544	SFT2D1	1.49609385220371	3.06017346022838	11.2193963732617	1.81493123554168e-22	4.94154483903081e-21	40.410100615624	Up	20.3061372595411
1545	BC067244	1.66882092607193	4.0922204015627	11.2189336433505	1.82051773368156e-22	4.95137336709984e-21	40.4070655467097	Up	20.3052743236872
1546	CYP2R1	1.49128273795024	3.37603813123094	11.2187520520967	1.82271475434681e-22	4.95197200451554e-21	40.4058744861737	Up	20.3052218192219
1547	TNFAIP6	3.94660759295955	5.51084715233842	11.2134262675155	1.888340010425e-22	5.12470519188903e-21	40.3709439907976	Up	20.2903311131441
1548	ARL5B	1.73050327087454	4.02898793081091	11.2130336318927	1.89327042957016e-22	5.13252499895053e-21	40.3683689009538	Up	20.2896689266374
1549	GOLGA5	1.51171120628204	5.36341924043654	11.2125504880196	1.8993550142412e-22	5.14345337856516e-21	40.3652002359175	Up	20.2887451923558
1550	ABHD13	1.58863816643289	4.77880277690793	11.2123091157449	1.90240209727217e-22	5.14614148321497e-21	40.3636172214063	Up	20.288518277874
1551	RABIF	1.07148764233817	3.17925447250396	11.2092612640634	1.94130044769915e-22	5.24569955926817e-21	40.3436286986904	Up	20.2801965866943
1552	UBXN4	1.57944298752759	6.5124315992659	11.2088308653063	1.94685700953626e-22	5.2550453913657e-21	40.3408061163915	Up	20.2794235283257
1553	NGLY1	1.65319161875367	4.33360484354428	11.2054754602205	1.99072384251742e-22	5.36766862553487e-21	40.3188017794435	Up	20.270214303298
1554	RIPK2	1.62446094331938	3.6933	11.2044408379468	2.00444787345537e-22	5.39425683701265e-21	40.3120170755048	Up	20.2680683793066
1555	DDX21	1.63954511185427	6.24664719354148	11.2044075001427	2.00489165845294e-22	5.39425683701265e-21	40.3117984591749	Up	20.2680683793066
1556	C16orf87	1.12512525555898	2.1531445122573	11.1984812488128	2.08535871092015e-22	5.60473716199988e-21	40.2729381472119	Up	20.2514447491296
1557	CRLF3	1.52694473840076	4.33695338922135	11.1980539711358	2.09128334408611e-22	5.61463627931544e-21	40.2701364853325	Up	20.2506783724395
1558	C2orf69	1.27357366472118	4.13437543491911	11.197258524957	2.10235777753862e-22	5.63832547854012e-21	40.2649207886441	Up	20.2488498576141
1559	ZNF121	1.57282734618849	4.09287636813828	11.1957851507506	2.12302532979239e-22	5.68766433005023e-21	40.2552601200563	Up	20.2450660423607
1560	TM9SF3	1.6993525161275	7.42259016601015	11.1935711898064	2.15446317501026e-22	5.75956756358932e-21	40.2407439506426	Up	20.2396101227916
1561	PLXNC1	2.29303375325282	6.14601022085105	11.1902156141181	2.20299951685512e-22	5.88304209996844e-21	40.2187435349271	Up	20.2303980437223
1562	SNX14	1.71513873122561	5.76023062801249	11.1874104906973	2.24441011005987e-22	5.98724481862509e-21	40.2003529463485	Up	20.2227729831765
1563	TMCO1	1.62878589706931	5.46118141107757	11.187196755998	2.24759702728067e-22	5.98936786556953e-21	40.1989517184328	Up	20.2226190118314
1564	SGK3	1.91903206747335	4.47246611975224	11.1865330109215	2.25752269112715e-22	6.00942464293773e-21	40.194600286675	Up	20.2211671064263
1565	CDV3	1.54700621448456	7.04377366056271	11.1860661262653	2.26453068943541e-22	6.02168038637659e-21	40.1915	Up	20.2202822993242
1566	KIAA0196	1.57632880002306	5.46863126138882	11.1855829968884	2.27180537701467e-22	6.03461854600642e-21	40.1883721865979	Up	20.2193501768674
1567	RHBDD1	1.4623466632231	4.49676305491327	11.1850040806207	2.28055308689238e-22	6.05143795270838e-21	40.1845769724215	Up	20.2181414153105
1568	NUP35	1.48260778384049	3.01384461865587	11.1836172123116	2.30164629468336e-22	6.10094582386491e-21	40.1754851845411	Up	20.2146028315067
1569	TMEM183A	1.17725536160637	4.74817431724784	11.1815250991362	2.33383462788467e-22	6.17972765263035e-21	40.1617704377899	Up	20.2090306643232
1570	NIP7	1.3334544206172	3.63967540056174	11.1803387014993	2.35228719216258e-22	6.22201075781209e-21	40.1539932589045	Up	20.2060692423346
1571	PLCL2	1.5246758450886	5.38094314027015	11.1801188460073	2.35572265517146e-22	6.22452497778375e-21	40.1525520580946	Up	20.2058937859831
1572	CLIC2	1.83615148103247	5.32354860477497	11.1784023078905	2.3827179910955e-22	6.28922054361973e-21	40.1412999410435	Up	20.2014031756328
1573	SLC2A3	2.43589456465719	5.36113350379942	11.1753433768487	2.43159202830433e-22	6.4048568873865e-21	40.1212490025746	Up	20.1934905698557
1574	DYNC1LI1	1.42022145636931	4.51934502197072	11.1752025025552	2.433866783985e-22	6.4048568873865e-21	40.1203256103997	Up	20.1934905698557
1575	BARD1	1.29696344711613	3.26266801606787	11.1751819721794	2.43419847370831e-22	6.4048568873865e-21	40.1201910396089	Up	20.1934905698557
1576	ITGB3BP	1.3679518063782	2.60707941952577	11.1749870686285	2.43734959212727e-22	6.40641867084953e-21	40.1189135042074	Up	20.1933846828283
1577	SDCBP	1.85011504439675	7.37549	11.173672513465	2.45870933110565e-22	6.4557872153947e-21	40.1102970811928	Up	20.1900507925212
1578	GNL3	1.6712106884053	5.15250813643015	11.1727995505999	2.47299689034168e-22	6.48650252420614e-21	40.1045752278342	Up	20.1879894085715
1579	MED23	1.73196108526749	5.35781854762299	11.1669130717281	2.57152615285462e-22	6.73788269904344e-21	40.0659941704562	Up	20.1714765539963
1580	IPMK	1.66080662655146	4.69420207302551	11.1666646618367	2.57576915331126e-22	6.74194791236089e-21	40.0643661230514	Up	20.1712146071194
1581	KATNBL1	1.75717264495544	4.34743536020237	11.1655980311492	2.59406742550992e-22	6.78275521311045e-21	40.0573756291364	Up	20.1685938561642
1582	CDK17	1.63164944898094	5.62693179790481	11.1626489447733	2.64533747851992e-22	6.90959942642809e-21	40.0380484748859	Up	20.1605471294615
1583	ANKRD32	1.45080746573455	3.2487746385359	11.1616715596883	2.66255147166412e-22	6.94249279749731e-21	40.0316432697449	Up	20.1584845621371
1584	IFT20	1.18493807664731	3.19685067762531	11.1616193680791	2.66347382266554e-22	6.94249279749731e-21	40.0313012394384	Up	20.1584845621371
1585	MAT2B	1.54520942451099	5.36374364121838	11.1611602866748	2.67160064059358e-22	6.95643705262251e-21	40.0282927263953	Up	20.1576131403583
1586	ZNF124	1.56032997741222	4.16501783137424	11.1593647184979	2.7036247377547e-22	7.03251257071831e-21	40.016525975155	Up	20.1528894828544
1587	CEP192	1.60039139298379	6.12164740354145	11.1584390229511	2.72028392872876e-22	7.06502543348562e-21	40.0104598165779	Up	20.1508862703897
1588	RPL27A	1.26246964954477	7.82952534670655	11.1583569900195	2.72176515761652e-22	7.06502543348562e-21	40.0099222522407	Up	20.1508862703897
1589	RP11-350F4.2:ENSG00000257742	1.52261946798582	3.81256261349172	11.1553438034808	2.77673408719238e-22	7.19280373837454e-21	39.9901772182753	Up	20.1431017896233
1590	USP45	1.4578069169063	3.99909879838802	11.1547141715874	2.78835950086191e-22	7.20613492013231e-21	39.9860514351617	Up	20.1422976108617
1591	C7orf60	1.31729221770952	3.97155907445571	11.154669307015	2.78918972361001e-22	7.20613492013231e-21	39.9857574530203	Up	20.1422976108617
1592	C6orf62	1.63490817718109	6.75317437755134	11.1545979365989	2.79051094755413e-22	7.20613492013231e-21	39.9852897876034	Up	20.1422976108617
1593	ARFGEF2	1.45591235946614	6.53217598230859	11.1517207207726	2.84429781568772e-22	7.33746817560883e-21	39.966436825916	Up	20.1344537693815
1594	RNF19A	1.70209514954837	6.2272222478179	11.1508585089387	2.86061659664035e-22	7.37197377872882e-21	39.9607873445454	Up	20.1324162181862
1595	RSC1A1	1.76400124970285	3.89311201577634	11.1475969853129	2.92319583436236e-22	7.52550179393039e-21	39.9394175041184	Up	20.1234645363894
1596	WAPAL	1.58459191190058	6.23567243047808	11.1467065031529	2.94051774500391e-22	7.56232330540072e-21	39.9335831603705	Up	20.1213447595641
1597	POLR2B	1.78390808430029	6.17224989049061	11.1430733919248	3.0122577884345e-22	7.73887644538419e-21	39.9097802396113	Up	20.1113220869902
1598	RAP2A	1.60060094620059	5.62650926908805	11.141410563771	3.04567225543868e-22	7.81670536132004e-21	39.898886397679	Up	20.1069762577966
1599	NXT2	1.44916348609315	3.18962575983445	11.1401832762698	3.07057152759307e-22	7.87254311102137e-21	39.8908461346884	Up	20.1038849524345
1600	RAB9A	1.49194206229247	3.82050464078137	11.1382579224932	3.11004306340303e-22	7.96558984613318e-21	39.8782329768527	Up	20.0987820594817
1601	DDX52	1.41742895067011	4.3896569740898	11.1351773524098	3.17425327500786e-22	8.12174364511458e-21	39.8580526849073	Up	20.0903507227097
1602	NEDD1	1.56710341792519	4.38726422214478	11.1314082384235	3.25461708070814e-22	8.31886767904675e-21	39.8333631785875	Up	20.0799357835901
1603	BBIP1	1.45328515005973	3.63672192768398	11.1309587049839	3.26433638085067e-22	8.33520509724042e-21	39.8304186158105	Up	20.0790837093928
1604	MOB1B	1.63555412415637	5.86324796337311	11.1291903667455	3.30285121013151e-22	8.42496129965215e-21	39.818835734257	Up	20.0744320853986
1605	UBA5	1.58407140644177	4.40419989185566	11.1288170704045	3.31103947211605e-22	8.43725612787741e-21	39.8163906280498	Up	20.0737987669132
1606	RPS10	1.32340469068228	7.31234901516781	11.1272108784344	3.34650300752971e-22	8.51895872313128e-21	39.8058701685279	Up	20.0696134860355
1607	CHD1	1.78757346592816	6.05153587479237	11.1237667100281	3.42383047367018e-22	8.70695731319435e-21	39.7833119689696	Up	20.0601335847112
1608	POLB	1.27033279760861	2.63909532491665	11.1233578479384	3.43312770616822e-22	8.7217460356803e-21	39.7806341342981	Up	20.0593965634902
1609	BPGM	1.64170598359392	3.79792016956831	11.122368651677	3.45572564768887e-22	8.77026056220451e-21	39.7741554829254	Up	20.056987503664
1610	LACTB2	1.46096521618789	2.69426858982583	11.1216782356611	3.47158590926006e-22	8.80159468026875e-21	39.7696337254423	Up	20.0554386348842
1611	TTC39C	1.43780079837603	4.07985391609256	11.1199151215798	3.51241854851501e-22	8.89611448147144e-21	39.7580867447803	Up	20.0507996369186
1612	PRPF39	1.98597017362581	4.77691480515089	11.1192733644555	3.52739990325287e-22	8.92503436127083e-21	39.7538838308127	Up	20.0493901031842
1613	TAF5	1.09438411270082	2.3691012453563	11.1189345437306	3.53533512491463e-22	8.93608572593205e-21	39.7516648864438	Up	20.0488526735853
1614	ALG6	1.58027498036248	3.22734454874115	11.1186663543693	3.54162877775174e-22	8.94296968285317e-21	39.7499085168264	Up	20.0485182415268
1615	CSTF1	1.29545925161926	3.98128623180787	11.1184039990769	3.54779633753149e-22	8.949521697767e-21	39.7481903616557	Up	20.048200174692
1616	ZDHHC2	1.64678361770683	4.57914	11.1170028905725	3.58091607612541e-22	9.0239805624613e-21	39.739014673871	Up	20.0446018488245
1617	SLC15A4	1.32842269156284	4.29271086622733	11.1131062018435	3.67465782449422e-22	9.25090490912118e-21	39.713496804198	Up	20.0338157831727
1618	MGAT2	1.49188856978606	4.98302338772746	11.1117966209745	3.70670862923024e-22	9.32222333871367e-21	39.7049212311001	Up	20.0304804965966
1619	RNF2	1.43100813057825	4.04453485056058	11.1114984334054	3.71404539587211e-22	9.3313062308125e-21	39.7029686241015	Up	20.0300575578477
1620	WDHD1	1.30746957957516	2.81064749675152	11.1109561777042	3.72742449560984e-22	9.35067446596093e-21	39.6994178213725	Up	20.0291570622525
1621	SLC41A2	1.61519530027525	4.75598257179825	11.110883543733	3.72922024491795e-22	9.35067446596093e-21	39.6989422013889	Up	20.0291570622525
1622	ZMYM6NB	1.50120819255205	3.65558260732094	11.1102958057844	3.74378283547641e-22	9.37780162458486e-21	39.6950936103329	Up	20.027898958445
1623	MAN1A2	1.45779549132115	6.31581904901767	11.107183479775	3.82184901845672e-22	9.56378582051172e-21	39.6747142577799	Up	20.0193701584044
1624	CHCHD1	1.12202408506225	3.20861851331308	11.106277911346	3.84486683501253e-22	9.61178336828632e-21	39.6687848306778	Up	20.0171960259474
1625	TNKS2	1.59915122283137	6.33057865468614	11.1043598768778	3.89407732727989e-22	9.72509900010309e-21	39.6562263202307	Up	20.0121059689247
1626	SENP3-EIF4A1	1.63260876231515	7.51245165774955	11.1014617308616	3.96962892697821e-22	9.90390786771686e-21	39.6372511640511	Up	20.0041934083813
1627	CNIH4	1.49971439944022	4.31852546045976	11.1000922030767	4.00583815904969e-22	9.98430249214285e-21	39.6282847003931	Up	20.0006822697411
1628	ASTE1	1.4414791370305	3.29042827300059	11.0987963487661	4.04040287684551e-22	1.00604425111434e-20	39.6198007660382	Up	19.9973829163058
1629	CTDSPL2	1.67116826168583	5.2388438621762	11.0981268926142	4.0583758902612e-22	1.0087003230066e-20	39.6154179175932	Up	19.9962378401017
1630	PPAT	1.26842399427032	2.99286043714101	11.098099097996	4.05912381967606e-22	1.0087003230066e-20	39.6152359506022	Up	19.9962378401017
1631	MTM1	1.58885850414492	4.29015557884783	11.0962746361828	4.10852049951216e-22	1.01996362727731e-20	39.6032916627883	Up	19.9914153152522
1632	ZNF93	1.33679388092711	2.34523724579065	11.0941494994052	4.16681446456746e-22	1.03341124280149e-20	39.5893793712382	Up	19.9857268179403
1633	CASP3	1.99063936104475	4.9991055696715	11.0928803036066	4.20202220509675e-22	1.0411123067801e-20	39.5810707564601	Up	19.9825024197843
1634	IPO11	1.6248479700274	4.45265570215921	11.0861744188884	4.39303106681534e-22	1.08736200783258e-20	39.5371744138362	Up	19.9636258452141
1635	ZNF480	1.57297815023273	4.21175151490455	11.0836772865255	4.46635144204816e-22	1.10441892667191e-20	39.5208295338943	Up	19.9568661593682
1636	ZNF200	1.21510686558047	3.11150592938473	11.0820153909244	4.51582310056489e-22	1.11555081702219e-20	39.5099520266632	Up	19.9525106413823
1637	USP16	1.67637	5.39469682679655	11.0752794189289	4.72200252397864e-22	1.1653343962871e-20	39.4658664510672	Up	19.9335494346176
1638	CASP1	1.90585459001509	4.44288474322556	11.0744217482011	4.74891995170404e-22	1.17082377825034e-20	39.460253513681	Up	19.9315084660657
1639	RDH11	1.64944604797535	4.98351344672861	11.0742090834778	4.7556179439016e-22	1.1713222603421e-20	39.4588617634389	Up	19.9313236031054
1640	RAB1A	1.56108182015939	6.27003158007249	11.0734824634018	4.77857443696269e-22	1.17582034451354e-20	39.4541065507953	Up	19.9296590297452
1641	INTS7	1.41756398432413	3.84130884271108	11.0724598520295	4.81106974268401e-22	1.18265442575556e-20	39.4474143799602	Up	19.9271421386454
1642	LIPA	2.2507407330132	6.50019783961982	11.0713424825897	4.84682824932372e-22	1.19027647860108e-20	39.4401022203376	Up	19.9243521485366
1643	RAP2C	1.32218191945145	5.06045329612251	11.0683414576731	4.94418610808085e-22	1.21299625681995e-20	39.4204639164487	Up	19.9161405393189
1644	NAA20	1.29662818438349	4.13451800470394	11.0672975697568	4.97850680101411e-22	1.21902851279181e-20	39.4136330783784	Up	19.9139861362165
1645	LST1	2.03183997631467	3.29183730060191	11.0667517582436	4.99654638074172e-22	1.22225088174999e-20	39.4100615245099	Up	19.9128396407575
1646	BMP2K	2.12316821850605	6.18890132312866	11.066053879895	5.01970693856067e-22	1.22671843028299e-20	39.4054949573584	Up	19.9112551098136
1647	VTA1	1.56874788518575	4.63644535203805	11.0648343310312	5.06043763830586e-22	1.235466885009e-20	39.3975149634485	Up	19.9081688907723
1648	NOP58	1.66067692010304	4.58662885572803	11.0629227758957	5.12494451299952e-22	1.24999742070229e-20	39.3850072155224	Up	19.9030908831327
1649	R3HCC1L	1.57634822087886	4.46193997139845	11.0612606664125	5.18170002649587e-22	1.26261093349898e-20	39.3741319647477	Up	19.898730454247
1650	AK024092	2.16013138512528	4.61197264182374	11.0608838417525	5.19465428261517e-22	1.2645373675921e-20	39.3716664264516	Up	19.8980683325519
1651	RASA2	1.58538072272303	4.26752947940412	11.0592902417306	5.24979631777487e-22	1.27599535563348e-20	39.3612397767027	Up	19.8941509063566
1652	KLHL5	1.68004232840023	5.76016569483082	11.0592294576784	5.25191110087478e-22	1.27599535563348e-20	39.3608420825136	Up	19.8941509063566
1653	TMTC3	1.9184098566809	5.28353080816168	11.0578	5.30219590121725e-22	1.28696419699216e-20	39.3514326889925	Up	19.8904335348866
1654	TBCA	1.33819082681094	4.43505998458173	11.0560089980008	5.36518035805031e-22	1.30099131450922e-20	39.3397720199394	Up	19.885725602803
1655	ZNF675	1.53129608191122	3.35685963804302	11.0555544551313	5.3813624954645e-22	1.30365327996992e-20	39.3367982335727	Up	19.8848378983418
1656	YRDC	1.10039171815904	2.19468308534049	11.0553143613602	5.38992969396617e-22	1.30446713917061e-20	39.3352	Up	19.8845668567375
1657	BIRC3	2.98879899813591	5.21904130531564	11.0522161862474	5.50170935474987e-22	1.33023472613059e-20	39.3149587305122	Up	19.8760717189812
1658	SERPINB1	1.59732872632329	5.80423004186683	11.0486069785116	5.63484611911721e-22	1.36111147963131e-20	39.2913480452691	Up	19.8661063031538
1659	BTAF1	2.2911582743013	6.71671475348358	11.0482781422833	5.64713485769978e-22	1.36276571339616e-20	39.2891969366757	Up	19.8655788016306
1660	BCL10	1.35443300939703	4.35071865517672	11.0445623442626	5.78786756221172e-22	1.39394424146957e-20	39.2648905535078	Up	19.8557545979069
1661	LMBR1	1.55623234564873	5.07683720825662	11.0444277725379	5.79302948369124e-22	1.39394424146957e-20	39.2640102989034	Up	19.8557545979069
1662	HINT1	1.12238714966461	5.38555854382991	11.0432450505392	5.8385945169456e-22	1.4035600197214e-20	39.256274014064	Up	19.852769011119
1663	C1QBP	1.29207807508121	4.34738856723866	11.042925138398	5.8509806292402e-22	1.40518901037237e-20	39.2541814675287	Up	19.852265255374
1664	C6orf211	1.64252113110736	4.0372302405323	11.0425572928114	5.86525499419881e-22	1.40726793438397e-20	39.2517754017779	Up	19.8516232079338
1665	SNX10	2.58193165122719	4.85842332745635	11.0406553541878	5.93961639813944e-22	1.42107011867263e-20	39.239335117232	Up	19.847384492515
1666	PELI1	1.67956620790927	5.54385283863404	11.0406491310337	5.93986124633493e-22	1.42107011867263e-20	39.2392944131902	Up	19.847384492515
1667	AP3M1	1.54902423574012	5.26150628128294	11.0405353997045	5.94433774651068e-22	1.42107011867263e-20	39.2385505267076	Up	19.847384492515
1668	TXNDC12	1.40081424366908	5.03889	11.0404668969522	5.9470356598836e-22	1.42107011867263e-20	39.2381024690326	Up	19.847384492515
1669	EDEM1	1.73235823618018	6.20306449181624	11.0403625915428	5.95114597184552e-22	1.42107011867263e-20	39.2374202369913	Up	19.847384492515
1670	SNX13	1.74792140519835	6.42179518005004	11.0401665035179	5.95888078970316e-22	1.42156195144071e-20	39.2361376841239	Up	19.8472342090776
1671	PTGFR	2.49396498017508	5.70021430489466	11.0400137369688	5.96491371374366e-22	1.42164722755057e-20	39.2351384868922	Up	19.8472081575692
1672	POLK	1.74073041732547	5.53608161225456	11.038365390289	6.03039764070116e-22	1.43588812264186e-20	39.2243573377375	Up	19.842879396871
1673	MST4	1.51804249952328	3.34124828872364	11.0373625915198	6.07058622416197e-22	1.44408465649604e-20	39.2177985922341	Up	19.8404073463984
1674	KYNU	2.78911395060979	4.56810448243148	11.0348648878576	6.17185058762564e-22	1.46678069610469e-20	39.2014629832566	Up	19.8336348143035
1675	CDC42	1.4780586506812	7.43996173112445	11.0339753718465	6.20831970156815e-22	1.47404929103868e-20	39.1956454882905	Up	19.8314879937713
1676	DDX20	1.29346970080182	4.05687509149191	11.0321189086697	6.28512651020398e-22	1.49087248062594e-20	39.1835043695086	Up	19.8265595016368
1677	GTF2H1	1.50262517085576	4.73228721712135	11.0255176329864	6.56599769126712e-22	1.5530847607984e-20	39.1403355909747	Up	19.8088048416684
1678	VMA21	1.50786066936525	5.40197188285062	11.0252499178193	6.57764893529067e-22	1.5543729073594e-20	39.1385849782878	Up	19.808444782073
1679	PHF20L1	1.5879134200557	5.77055487682044	11.0246084078301	6.60565211497643e-22	1.5595191312728e-20	39.1343901206011	Up	19.8070092932023
1680	FRYL	1.81134496322626	6.86209741243515	11.0243284685895	6.61790925934711e-22	1.56094170468348e-20	39.132559601534	Up	19.8066133159043
1681	CSNK1G3	1.48194420843717	5.33173487537685	11.0240697389209	6.62925791671047e-22	1.56214752169031e-20	39.1308677791727	Up	19.8062779558423
1682	G3BP2	1.56860154288564	6.33424626479643	11.0230636789787	6.67357153625216e-22	1.57111178018403e-20	39.1242892650649	Up	19.8038
1683	FEM1B	1.41279079226687	6.43178431669336	11.0226214695408	6.69314277361748e-22	1.57423974963704e-20	39.1213977416106	Up	19.8029291258427
1684	SAMD9L	2.42773177327393	6.68110289897023	11.0223285100463	6.70614005027339e-22	1.57581709305158e-20	39.1194821469029	Up	19.8024941929939
1685	CASC5	2.21713007096207	2.81769398208797	11.0215034913241	6.74287781916243e-22	1.58148264505805e-20	39.1140875896491	Up	19.8009355696015
1686	FASTKD5	1.38932493819213	3.78185283147592	11.0191283889738	6.84976500402883e-22	1.60504923840896e-20	39.0986	Up	19.7945116401181
1687	RPA3	1.24128493775277	2.26985238017764	11.0177243447786	6.91374468174685e-22	1.61852701432782e-20	39.0893778000122	Up	19.7908800475276
1688	SLC35F5	1.6181441442689	5.48150856734602	11.0172885711762	6.9337230390632e-22	1.62168840714747e-20	39.0865286130905	Up	19.7900325878907
1689	ZC3HAV1	1.49192573386168	6.36686808672648	11.0150799315569	7.03586881608825e-22	1.64404363781898e-20	39.0720883443306	Up	19.7840866591728
1690	THUMPD3	1.24848476074049	4.38472682303644	11.0145998845698	7.05826799347269e-22	1.64774049364862e-20	39.0689498279915	Up	19.7831111852668
1691	WDR67	1.36238010895583	3.05423821308929	11.0124650184456	7.15874643602919e-22	1.66964096346457e-20	39.0549925162495	Up	19.7773769087028
1692	LGALS8	1.7179367213161	5.85317705457005	11.0122949984152	7.16680958263777e-22	1.66996663474878e-20	39.0538809820419	Up	19.7772922057921
1693	BZW1	2.0903105877281	7.67000440972178	11.0085896722931	7.34480128535812e-22	1.70916309173432e-20	39.0296575843323	Up	19.7672164940605
1694	STT3A	1.69412269092824	6.09855041568966	11.0085101092972	7.34867120363232e-22	1.70916309173432e-20	39.0291374614664	Up	19.7672164940605
1695	PCGF5	1.68098229962064	6.36786299875223	11.0080332989556	7.37190576193796e-22	1.71297650677907e-20	39.026020449609	Up	19.7662485932786
1696	CNOT2	1.4148183031364	5.32775344108227	11.0075426485018	7.39589124288929e-22	1.71460227079729e-20	39.0228129880411	Up	19.7658366054349
1697	NDUFB5	1.41551232876045	4.46389872803076	11.0073992108355	7.40291789771587e-22	1.71460227079729e-20	39.021875317759	Up	19.7658366054349
1698	ATP5F1	1.59273420782641	5.78252907000978	11.007364643603	7.40461225613118e-22	1.71460227079729e-20	39.0216493476983	Up	19.7658366054349
1699	PPHLN1	1.54733	4.87459334447259	11.0073305798419	7.40628231467393e-22	1.71460227079729e-20	39.0214266690181	Up	19.7658366054349
1700	PRKACB	1.66371465941579	5.74965763469856	11.0071744755415	7.41394051467857e-22	1.71479035966929e-20	39.0204061990848	Up	19.7657889667022
1701	TMEM50A	1.4780675377263	5.83108114763103	11.0062271361589	7.46058502788608e-22	1.72320921381162e-20	39.0142134011802	Up	19.7636619919147
1702	SRPRB	1.67279523657628	4.88316746293251	11.0061560207379	7.46409835516631e-22	1.72320921381162e-20	39.0137485206269	Up	19.7636619919147
1703	TMEM39A	1.48364641256005	4.7986834308994	11.0036679229655	7.58806282001752e-22	1.7502153368197e-20	38.9974842092509	Up	19.7569085148341
1704	ZNF600	1.58064165826438	3.49850652068328	11.0026413264269	7.63980749725326e-22	1.76052932841488e-20	38.9907737047095	Up	19.7543567356818
1705	RPS18	1.37437059249095	8.26465767679461	11.0022449241701	7.65988186481843e-22	1.76353291205732e-20	38.988182592103	Up	19.7536164308695
1706	ANKRD44	2.16185194172924	5.89639639850125	10.999524011076	7.79910014074857e-22	1.79393626653453e-20	38.970397610621	Up	19.7461929902685
1707	ARFGEF1	1.5801387708106	6.69042585759246	10.9989047853559	7.83113439011766e-22	1.79965215906475e-20	38.9663502165982	Up	19.7448114282283
1708	SNRNP40	1.37043865051053	4.17112041104131	10.9972026320527	7.91986936200784e-22	1.81837587212589e-20	38.9552247905577	Up	19.7403163398612
1709	SMC4	1.83366524542615	5.13681165805764	10.995221736976	8.02439898125464e-22	1.84068837070923e-20	38.9422778867064	Up	19.7350197315053
1710	AQR	1.59363848486997	5.55547352660883	10.9926477630388	8.16228331781475e-22	1.87060416128034e-20	38.9254553360725	Up	19.7280181038733
1711	RLIM	1.52710001615751	6.7694323344409	10.9898362802039	8.31559263698893e-22	1.90225826451083e-20	38.9070813534249	Up	19.7207305203967
1712	AREL1	1.37482937166422	5.03939565517417	10.9892545797141	8.34766945916132e-22	1.90785376170193e-20	38.9032798552652	Up	19.7194549173258
1713	IQCB1	1.50198162117686	3.77394888491901	10.9839771665242	8.64438097194062e-22	1.97386598875242e-20	38.8687929030207	Up	19.7046823361248
1714	ZNF567	1.49669448310688	3.24634101653201	10.9828659363927	8.70818598063065e-22	1.98662432266682e-20	38.8615316076687	Up	19.7018842516714
1715	TRMT10C	1.4174288692439	3.52669155785494	10.9826751508928	8.71918772671134e-22	1.98732423445307e-20	38.8602849401724	Up	19.7017312714175
1716	TCP1	1.44411207404205	5.8784373454363	10.9789236539994	8.93835867766171e-22	2.03542678651589e-20	38.8357720085704	Up	19.6913445144017
1717	MYL12A	1.79728767051335	6.90528717048255	10.9786294386383	8.95577802624149e-22	2.03754117874045e-20	38.8338496207763	Up	19.6908936054007
1718	PRIM1	1.18640183384929	2.22643147754922	10.975421561953	9.1479154752155e-22	2.07936601396255e-20	38.8128901498815	Up	19.6820690585986
1719	RCN2	1.63148321843149	4.45316809820164	10.9735970464648	9.25902451643533e-22	2.10271355496091e-20	38.8009697315965	Up	19.677219885646
1720	SQLE	1.44934528450653	3.57640080281086	10.9678119905564	9.62030070230511e-22	2.1827800026453e-20	38.7631757060041	Up	19.6609900336229
1721	KIF20B	1.73931492657959	3.99704005844425	10.9669586040719	9.67477173170085e-22	2.19315255300792e-20	38.757600812409	Up	19.658931158279
1722	SLC30A9	1.59251348536239	5.60106242165029	10.9649939630903	9.80134556260229e-22	2.21983639238359e-20	38.7447667694282	Up	19.6536790329833
1723	SUMO2	1.33116781728631	6.08113402709639	10.9601993907921	1.01172179523341e-21	2.28873075083563e-20	38.7134479873589	Up	19.6404052952696
1724	FAP	2.39840996841412	5.81059750300245	10.9601008994726	1.01238120161518e-21	2.28873075083563e-20	38.7128046561621	Up	19.6404052952696
1725	PTPRJ	1.99560266496702	6.21118825813209	10.9599238673938	1.01356752194987e-21	2.28934651553852e-20	38.7116483107233	Up	19.6402884675279
1726	PRPS2	1.3267076522556	4.2353463472078	10.955815143446	1.04149367794413e-21	2.34818858135215e-20	38.6848117722848	Up	19.6292670281434
1727	MTCH2	1.58099944305947	4.74215760670998	10.9547194076572	1.04906993568542e-21	2.36314323911728e-20	38.677655187477	Up	19.6265099533262
1728	INTS12	1.13144398453173	3.16298730323917	10.9526671630803	1.06340800495084e-21	2.39328904905783e-20	38.6642517174891	Up	19.6210048463803
1729	ARL15	1.58143159956572	3.82494131454838	10.9513368135316	1.07280678974077e-21	2.41227444131207e-20	38.6555632904859	Up	19.6175732846052
1730	OSBPL8	1.68729197952237	7.11121848122637	10.9489029196208	1.09021699000755e-21	2.44922380113893e-20	38.6396682059483	Up	19.6109715288161
1731	DCUN1D1	1.64511294760677	5.12952472821353	10.9482620799823	1.09484774818875e-21	2.45742305057168e-20	38.6354831722198	Up	19.6095200723708
1732	MBD4	1.45751158304279	4.75812051065344	10.9474390884337	1.10082353919937e-21	2.46862388839795e-20	38.6301086551873	Up	19.6075450727396
1733	CDC27	1.63498806362645	6.37345140027032	10.9469774804079	1.1041895329235e-21	2.47395738910562e-20	38.6270941740781	Up	19.6066077848345
1734	SNRPD2	1.39927451802007	4.86747150654037	10.9452268164245	1.11704874004762e-21	2.50053207233717e-20	38.615661873061	Up	19.6019675707305
1735	GZF1	1.0770357659838	3.73427938870028	10.9448950808457	1.11950222965371e-21	2.50378672773176e-20	38.6134955908575	Up	19.6014026670407
1736	LACTB	1.77630493268895	4.10023756470425	10.9421571245732	1.13995828057228e-21	2.54595529893127e-20	38.5956168113161	Up	19.594149225819
1737	CLOCK	1.44009062794166	5.64523105287986	10.9420999266714	1.14038957459415e-21	2.54595529893127e-20	38.5952433196861	Up	19.594149225819
1738	EDEM3	1.71734436732691	6.22159221962082	10.9413322338263	1.14619404892315e-21	2.55663532782512e-20	38.5902304646796	Up	19.5923312142528
1739	ENTPD4	1.55493628106132	5.98961160144394	10.9403466556732	1.1536891619034e-21	2.57106404061551e-20	38.5837949679797	Up	19.5898871057222
1740	FAM107B	1.63757749340973	6.08369987023597	10.9397682969249	1.15811019839297e-21	2.57862243195961e-20	38.5800185297818	Up	19.5886122436398
1741	GPR180	1.70869694989708	4.56457169645087	10.9372570504552	1.1775032546987e-21	2.61947415869873e-20	38.5636215943756	Up	19.5817858815413
1742	SACM1L	1.62864026673915	5.29862566555183	10.9350435001914	1.19486576800128e-21	2.65378818530348e-20	38.5491690342501	Up	19.5761337437266
1743	RBM7	1.4965666448394	4.27162653502787	10.9349445186955	1.19564808999635e-21	2.65378818530348e-20	38.5485227841608	Up	19.5761337437266
1744	NAA50	1.50114734116037	6.35137427394937	10.9348865651131	1.19610637598612e-21	2.65378818530348e-20	38.548144405798	Up	19.5761337437266
1745	STK4	1.6221168173696	6.22146338674362	10.9347172963018	1.19744592526978e-21	2.65440911345865e-20	38.5470392536141	Up	19.5760321402415
1746	CYSLTR1	1.59765617003482	2.82514508955067	10.9334376297861	1.2076214084552e-21	2.67459846687837e-20	38.5386844463793	Up	19.5727414086739
1747	KIF18A	1.29307578993305	1.56311604587577	10.9332387214037	1.20921078832479e-21	2.67575274176216e-20	38.5373858114346	Up	19.5725540208929
1748	UEVLD	1.50452345068604	3.87286693808438	10.9316932975596	1.22163080855259e-21	2.70084996676381e-20	38.5272961878442	Up	19.5684995403651
1749	ZBTB24	1.44230187710321	4.32092402000113	10.9299024758606	1.23618224062376e-21	2.73061101811152e-20	38.5156047752142	Up	19.5637401617129
1750	PIK3CG	1.81894048831957	5.00523149770298	10.9284667082815	1.24797342683721e-21	2.75422787390708e-20	38.5062316056297	Up	19.560000130787
1751	LIG4	1.57096944707245	4.11046768085166	10.9281845427797	1.25030385622186e-21	2.75694201536103e-20	38.5043895629455	Up	19.5595723679797
1752	RAN	1.58889067316727	5.87594661017818	10.9253035913546	1.27434771579084e-21	2.80748776893972e-20	38.4855825585436	Up	19.5516821271034
1753	ZNF430	1.50188272017234	4.22344416984542	10.9241721955516	1.28391575663837e-21	2.82608135219988e-20	38.4781970073509	Up	19.548815340611
1754	ARL6IP5	1.75785155143611	7.11984141223387	10.9237	1.28811059566831e-21	2.83282548822612e-20	38.4749763601406	Up	19.5477801786863
1755	VCPIP1	1.35225357605943	6.32611790170271	10.9227881927413	1.29571754697455e-21	2.8470551608917e-20	38.4691626826716	Up	19.5456041184383
1756	C3orf58	1.41085478984849	4.66128549780954	10.9221028811387	1.30160138894738e-21	2.85747705449105e-20	38.4646892708348	Up	19.5440172482985
1757	DAZAP2	1.45056067932263	6.67840182747881	10.9214017656274	1.30764849732331e-21	2.86823880993447e-20	38.4601127540315	Up	19.5423846920841
1758	CHMP5	1.67878037467173	5.06631535586423	10.918474774807	1.33319790810897e-21	2.92172129485753e-20	38.4410074948288	Up	19.5343612140959
1759	Z24749	2.81645920541659	3.69053448173787	10.9155636557666	1.35910260608028e-21	2.97412962615351e-20	38.4220068156522	Up	19.5266401068644
1760	NDUFAB1	1.36880026716811	3.54300277985502	10.9155209013754	1.3594867746999e-21	2.97412962615351e-20	38.4217277678963	Up	19.5266401068644
1761	MFSD8	1.73899450471075	4.2335020558062	10.9125565146204	1.38638900607153e-21	3.02769470035621e-20	38.4023804351284	Up	19.5188879193421
1762	BLZF1	1.71268958069001	4.5375556968589	10.9088842557817	1.42045270534625e-21	3.09938325925245e-20	38.3784145233784	Up	19.5087247170531
1763	C5orf28	1.30313156769117	2.95079225308485	10.9082555442592	1.42636773440174e-21	3.10958097293552e-20	38.3743115802251	Up	19.5072981297521
1764	PIK3C2A	1.77812900190159	6.76038104159876	10.9075323616292	1.4332019527437e-21	3.12053928379396e-20	38.3695921795895	Up	19.5057703458094
1765	MTMR9	1.47144325264025	5.06839749089745	10.9074601803649	1.43388586995363e-21	3.12053928379396e-20	38.3691211368936	Up	19.5057703458094
1766	RPPH1	1.53681186795047	12.5585300007265	10.9062017929306	1.44586152815645e-21	3.14387026204783e-20	38.3609092110123	Up	19.5025353842736
1767	SLC11A2	1.65863033896246	5.56718370411735	10.9031542461297	1.4752789975485e-21	3.20505321852491e-20	38.3410224349959	Up	19.4941647548129
1768	LAMTOR5	1.33279471061665	3.59736951784562	10.9029239831284	1.47752579439743e-21	3.20620674093984e-20	38.3395198969597	Up	19.4940084771302
1769	GCH1	2.26223532633753	3.18512208450984	10.9028375642445	1.47836990929199e-21	3.20620674093984e-20	38.3389559883299	Up	19.4940084771302
1770	POLR3C	1.28926988018782	3.95310630786652	10.9023590975266	1.48305214632645e-21	3.21357899769301e-20	38.3358338680266	Up	19.4930110195935
1771	ATP6V1D	1.51135219041935	4.55777990366791	10.8976138563846	1.53029699323931e-21	3.31022533537578e-20	38.3048713739184	Up	19.4801424416988
1772	ITPR2	1.66737447310358	7.39066039310092	10.8973894168875	1.53256837907126e-21	3.31227828536289e-20	38.3034069808928	Up	19.4798731825392
1773	TIMM8B	1.34867526173755	3.56208741877526	10.8961218342796	1.54545991244941e-21	3.33438633479287e-20	38.2951365366081	Up	19.4769840825679
1774	ERBB2IP	1.4771502511787	7.07415090284376	10.894456199034	1.56256428750841e-21	3.36293149472007e-20	38.2843	Up	19.4732819794793
1775	TPMT	1.56010063031176	4.23704235152648	10.8944	1.56271797670732e-21	3.36293149472007e-20	38.2841721449449	Up	19.4732819794793
1776	NDUFA12	1.55798933502149	3.79916641696331	10.8932523729225	1.57504377518663e-21	3.38654691198711e-20	38.2764151994756	Up	19.4702429039714
1777	TIMM9	1.08571084384299	2.86288190919127	10.8921395483476	1.58666829476164e-21	3.40861527577052e-20	38.2691550143786	Up	19.4674220140362
1778	AAGAB	1.32659557481894	4.54297400212941	10.8910013148955	1.59864676138392e-21	3.43140554635011e-20	38.2617292090178	Up	19.4645279510975
1779	PNRC2	1.55861050452769	6.24280664450281	10.8898828307356	1.6105052474637e-21	3.45132168935052e-20	38.2544323953176	Up	19.4620145592832
1780	XRCC5	1.61536048040186	7.28473413847338	10.8897922940179	1.61146897300643e-21	3.45132168935052e-20	38.2538417545076	Up	19.4620145592832
1781	RPS23	1.30825195432962	8.20540034313906	10.8897099704622	1.61234577214874e-21	3.45132168935052e-20	38.2533046953187	Up	19.4620145592832
1782	TET2	1.62506933388786	6.52646495935188	10.8896076004037	1.61343674327496e-21	3.45132168935052e-20	38.2526368586483	Up	19.4620145592832
1783	PLEKHA8	1.41596352713062	4.25640132353313	10.8888025282574	1.62204220542206e-21	3.46676921532569e-20	38.2473848120341	Up	19.4600750685964
1784	KIAA1586	1.64752365327364	3.84282077485374	10.8846472421684	1.66719157165011e-21	3.5551326768912e-20	38.2202781943276	Up	19.4491441868424
1785	QRSL1	1.46863364763696	3.93878976899182	10.8846061940616	1.66764377633724e-21	3.5551326768912e-20	38.2200104309787	Up	19.4491441868424
1786	TBCCD1	1.32924362585703	3.63874928437526	10.8840814307318	1.67343559890395e-21	3.56444628545451e-20	38.2165873335136	Up	19.4480079255173
1787	AK025793	1.68965913192114	3.44999528970759	10.8838516187579	1.675978350724e-21	3.5668293719019e-20	38.2150882511792	Up	19.4477176657146
1788	SEC22A	1.28113883685664	3.99901474361414	10.8835	1.68020997631239e-21	3.57279963469008e-20	38.2125985266495	Up	19.4469913386782
1789	FAM69A	1.63712611215671	3.98122045323937	10.8823819947323	1.69233035224515e-21	3.59552018603806e-20	38.2055019200764	Up	19.4442382686794
1790	ZBTB1	1.79701031170374	6.05143081412571	10.8822362126783	1.69396106885674e-21	3.59593481472818e-20	38.2045510002082	Up	19.4441881895363
1791	FYB	2.30255173858893	6.17216458370184	10.8808490663509	1.70955629156896e-21	3.62596744686798e-20	38.1955029265399	Up	19.4405760992226
1792	CNOT1	1.44176798926818	7.37398520926891	10.8803677949258	1.71500045845585e-21	3.63443709677332e-20	38.1923637437414	Up	19.4395628433182
1793	RPE	1.7577891086738	5.32081096594672	10.8770541935018	1.75295639272407e-21	3.70546874948061e-20	38.170750900111	Up	19.4311568450569
1794	SLC50A1	1.3572696749059	3.32241855577906	10.8762155442286	1.76269490231123e-21	3.71878808219907e-20	38.1652810463389	Up	19.4295985695178
1795	COPS4	1.55655328068331	4.2301788871647	10.876128288418	1.76371122266458e-21	3.71878808219907e-20	38.1647119496474	Up	19.4295985695178
1796	GCA	1.8376538845358	4.26736616380252	10.8746234039265	1.78133175574239e-21	3.75278209836763e-20	38.1548969878926	Up	19.4256466517404
1797	B3GNT5	1.5885102222675	3.31228904716353	10.8738411552382	1.79056026433653e-21	3.76905412280384e-20	38.1497952129727	Up	19.4237676261306
1798	RIOK3	1.56242834409672	6.04917343704959	10.8736117486921	1.79327569896237e-21	3.77160058633993e-20	38.1482990521543	Up	19.4234743054186
1799	SWT1	1.46611738675858	3.8308560331056	10.8732830652052	1.79717341224825e-21	3.77662724860792e-20	38.1461554303782	Up	19.4228958777251
1800	FARSB	1.53815637955122	4.33331449472203	10.8697138448111	1.84004717168922e-21	3.86024636546426e-20	38.122878361608	Up	19.413384977259
1801	ARRDC3	1.81070887201724	7.18971808903933	10.8674151645845	1.8681976059999e-21	3.91602358432565e-20	38.1079	Up	19.4071547013143
1802	PPP2R5C	1.34094172218268	6.29616792370879	10.8663687184771	1.88115462824132e-21	3.93988647849639e-20	38.1010641168321	Up	19.4045162914924
1803	RAB32	1.63553294657302	3.90752498527466	10.8659383154555	1.88650982541495e-21	3.94780155528981e-20	38.0982574681046	Up	19.4036446861971
1804	FAM103A1	1.37057253605138	3.51876061428979	10.8631466809905	1.92161518762116e-21	4.01790808303193e-20	38.0800538144969	Up	19.3960000027517
1805	SS18	1.64724423504045	5.83480028505662	10.8628980640634	1.92477301356866e-21	4.02115422993172e-20	38.0784326813762	Up	19.3956492693682
1806	CCDC117	1.42156410723158	4.66298257526095	10.8619828972887	1.93644172602582e-21	4.04216073293507e-20	38.072465302371	Up	19.3933864211426
1807	METTL21D	1.29998143304372	2.72562291023759	10.8607100548389	1.95278832754824e-21	4.07288882737351e-20	38.0641658514206	Up	19.3900974441534
1808	PDP1	1.52622379831155	5.24724919416167	10.8599741699971	1.96230170816e-21	4.08932574772876e-20	38.0593676706135	Up	19.3883482930147
1809	FAM104A	1.30609717317922	4.55857757122905	10.8589034288626	1.97622666644628e-21	4.11150346908745e-20	38.0523862456204	Up	19.385999338968
1810	CBFB	1.43491003224152	5.35882820221003	10.858699011524	1.9788962901472e-21	4.11364092712841e-20	38.0510534232874	Up	19.3857736198296
1811	SMARCAD1	1.75173486886857	5.15946414089887	10.858198967984	1.98544186561895e-21	4.12382531441867e-20	38.0477931083204	Up	19.3846997397491
1812	SLBP	1.32299120903756	4.15386771736332	10.8558408683022	2.01660161972397e-21	4.18507489415624e-20	38.032418553466	Up	19.3782967656689
1813	FUT8	1.89162896639517	5.10615420173396	10.8556169961925	2.01958507931176e-21	4.18779690825167e-20	38.0309589659937	Up	19.3780143880639
1814	DHX29	1.64387757466029	5.24368610342799	10.8545743302667	2.03353839667005e-21	4.21324262185178e-20	38.0241611362633	Up	19.3753835310708
1815	BC020644	2.35152486131563	2.50769297654743	10.8515393358868	2.07470338232758e-21	4.2944338410951e-20	38.0043747367853	Up	19.3670940834964
1816	NFE2L3	2.3436484759374	3.56512125758719	10.8514334482847	2.07615448982641e-21	4.2944338410951e-20	38.0036844310329	Up	19.3670940834964
1817	PDS5A	1.55177019005335	6.80203	10.8511183472356	2.08047869620022e-21	4.29982762880523e-20	38.001630222394	Up	19.3665489540388
1818	MAPK1IP1L	1.2796575490728	6.04453870389472	10.850942132584	2.0829008466367e-21	4.30128469145942e-20	38.0004814479631	Up	19.3664018116105
1819	FAR1	1.79747304840495	6.0910176437483	10.8498655408717	2.09776028947813e-21	4.32840177027492e-20	37.9934630371553	Up	19.3636724340117
1820	RAD51AP1	1.38593279880239	1.75015950552849	10.8488667684454	2.11164016704374e-21	4.35345469500237e-20	37.9869520622153	Up	19.3611659707434
1821	COMMD2	1.44912096787143	4.68321875774976	10.8474343126734	2.13170694590838e-21	4.39121112566275e-20	37.9776141238362	Up	19.3574156818876
1822	VPS54	1.55784355715789	5.53590777055466	10.8469466992289	2.13858105206871e-21	4.40175158367043e-20	37.9744355098459	Up	19.3563744708434
1823	RPLP0	1.34492081426171	8.84272132756005	10.8460499609735	2.15128053915262e-21	4.4242550267023e-20	37.9685900014484	Up	19.3541598470069
1824	PSMC2	1.68570900293085	5.39789503324752	10.8455035782507	2.1590551834525e-21	4.43660158246938e-20	37.9650283797785	Up	19.3529495702251
1825	RYBP	1.39932046773737	4.89455004094718	10.8442247895081	2.17736117035229e-21	4.47055081607824e-20	37.956692674763	Up	19.3496389641956
1826	GLMN	1.26481573223423	2.4749581980483	10.8406753522505	2.22898685860418e-21	4.57280031295464e-20	37.9335569173086	Up	19.3398177631667
1827	COMMD6	1.36920822235661	4.6837725822361	10.8385290587332	2.26079458296607e-21	4.63425887960042e-20	37.9195677933059	Up	19.3340197092509
1828	SEL1L	1.90853855399956	7.39868040104627	10.8373719032313	2.27813084679057e-21	4.66597707123933e-20	37.9120259087025	Up	19.331057399674
1829	DICER1	1.6468583623792	7.37085439591078	10.8357392594885	2.30281650056367e-21	4.71268386622707e-20	37.9013852530483	Up	19.3267316923766
1830	SNX6	1.51485443673905	6.29992064588474	10.8342640720711	2.32535074233284e-21	4.75491516283226e-20	37.8917710857189	Up	19.322857227337
1831	LBR	1.83676041444536	4.85360711897619	10.8335793229158	2.33588523603774e-21	4.77256029995999e-20	37.8873084925102	Up	19.3212485757107
1832	CREG1	1.87310322561621	6.37060725138401	10.8309708718327	2.37645266643563e-21	4.85087687637562e-20	37.8703094193489	Up	19.3141797483773
1833	HHEX	1.43868494135552	3.28726494750666	10.8308665485586	2.37808966593048e-21	4.85087687637562e-20	37.8696295697679	Up	19.3141797483773
1834	HIST1H2BC	1.49607386772508	4.72051179652064	10.8305449790518	2.3831426864672e-21	4.85722873501357e-20	37.8675339872334	Up	19.3136114443929
1835	SUV39H2	1.10222559948957	2.34644142947753	10.8303410826262	2.3863521828751e-21	4.85981592104377e-20	37.8662052551964	Up	19.3133801805297
1836	MBNL1	1.5834983686633	8.09456324665828	10.8279983327579	2.42353974478055e-21	4.93153916060179e-20	37.8509386156252	Up	19.3070175138603
1837	VPS8	1.57585262159924	5.72155777918245	10.8269822395421	2.43984782858779e-21	4.96069385213439e-20	37.8443174029708	Up	19.3044575745021
1838	MINA	1.41743565801716	4.39019489140015	10.8251008385289	2.47033339219973e-21	5.01860349888167e-20	37.8320578774452	Up	19.2994171149475
1839	DCP2	1.52841323176847	6.42042620169143	10.8232723739517	2.50032513840983e-21	5.07541688752251e-20	37.8201437058223	Up	19.2945282796187
1840	AP1G1	1.43077668196459	6.47352939828937	10.8226797490366	2.51012349232402e-21	5.0911808388036e-20	37.8162822824777	Up	19.2931814765436
1841	NME7	1.39934734927281	3.31377257908438	10.8224624978031	2.51372506954266e-21	5.09436078211764e-20	37.8148667283294	Up	19.2929103015918
1842	AMICA1	2.2059713246327	3.99731789019592	10.8219152756154	2.52281974019396e-21	5.10865898723673e-20	37.8113011922074	Up	19.2916930863379
1843	PURB	1.43584238820721	6.09189387221186	10.8211751451719	2.53517271724165e-21	5.12952676851261e-20	37.8064787814351	Up	19.2899226994698
1844	GTF2E2	1.38268965825845	3.77764991788689	10.8203579202363	2.54888250787365e-21	5.15310394993761e-20	37.8011541293401	Up	19.2879310967338
1845	PGM3	1.80873473753506	5.73094421830885	10.8191262424436	2.56968499216661e-21	5.19097091683722e-20	37.7931292513357	Up	19.2847514043118
1846	TRIP12	1.45013374929319	7.56405196266387	10.8147873841428	2.64432436671044e-21	5.32457243261495e-20	37.7648613084866	Up	19.2737152606801
1847	LAP3	2.27647019347569	6.27353981710389	10.8144443756832	2.6503163874115e-21	5.33235142074464e-20	37.7626266839564	Up	19.2730812367786
1848	UHMK1	1.5477373495607	6.85374129586395	10.8139288324748	2.65934790080141e-21	5.34622837617773e-20	37.7592680605364	Up	19.271952493317
1849	HMGCS1	1.4402608161015	4.36132875874482	10.8109279839182	2.71253069901888e-21	5.44004655562242e-20	37.7397189941125	Up	19.2643973836174
1850	CTSK	2.04812191080488	6.93551901394523	10.8082181384601	2.76146691372334e-21	5.52964059556053e-20	37.7220666160234	Up	19.2573030951758
1851	SUPT4H1	1.24258834334062	4.43948594203389	10.8082097706876	2.76161938003363e-21	5.52964059556053e-20	37.7220121083697	Up	19.2573030951758
1852	NCEH1	2.10799449365403	4.88824906714428	10.8053100714205	2.81496252516028e-21	5.62745381426494e-20	37.7031239890585	Up	19.2496880606619
1853	EXOSC1	1.00450342890743	3.09970053514428	10.8051342613251	2.81822958514659e-21	5.62949225505078e-20	37.7019788268266	Up	19.249530774025
1854	ZBTB38	1.53404116676711	7.0503414133299	10.8049238079208	2.8221453908593e-21	5.632822302441e-20	37.7006080158141	Up	19.2492739491528
1855	SERPINB8	1.55407192653687	4.06076631503482	10.8037394421505	2.84428372344731e-21	5.67248909145156e-20	37.6928936224695	Up	19.2462263306175
1856	PANX1	1.40739207079061	4.25497993965952	10.802829067727	2.86141822305462e-21	5.70212132611737e-20	37.6869639948609	Up	19.243963546286
1857	OXNAD1	1.52583819556316	3.7667806398013	10.8022265968661	2.87281411787913e-21	5.72027987589462e-20	37.6830399204575	Up	19.2425827219792
1858	ZNF484	1.71124392969828	4.62289245133573	10.8013233899655	2.88998335845608e-21	5.74989619904419e-20	37.677157144955	Up	19.2403399954128
1859	FBXL5	1.63114918136095	6.67948718268733	10.7965334825895	2.98276060160305e-21	5.92977542139323e-20	37.6459611506901	Up	19.2269617543755
1860	EMB	2.30012830868006	6.76411857836144	10.7947891390301	3.0172801544175e-21	5.98415285732414e-20	37.6346011868035	Up	19.2229973215198
1861	NIPAL2	1.57476	3.21333307870982	10.7944414893587	3.02420740679509e-21	5.99314646620334e-20	37.632337177747	Up	19.2223451084729
1862	UHRF2	1.77021882331348	5.70019	10.7936084777714	3.04087055972615e-21	6.01258602343801e-20	37.6269123927557	Up	19.2209386970236
1863	NKRF	1.33221655791897	3.3465877952289	10.7935382624496	3.04227928946236e-21	6.01258602343801e-20	37.6264551364881	Up	19.2209386970236
1864	NACA	1.48316052655335	7.56461699358603	10.793401108879	3.04503287853922e-21	6.01258602343801e-20	37.6255619666615	Up	19.2209386970236
1865	JMJD1C	1.71567105972927	7.59516445301345	10.7933520476264	3.04601846929731e-21	6.01258602343801e-20	37.625242471128	Up	19.2209386970236
1866	NIPA1	1.45118	4.18124841461877	10.792155155607	3.07016161209903e-21	6.05547072609988e-20	37.6174481910173	Up	19.2178520910343
1867	YME1L1	1.36337823710081	6.66910149911511	10.7900986652617	3.11209063404268e-21	6.13334054226082e-20	37.6040565335233	Up	19.2123029212543
1868	PSMD6	1.40435788637665	4.55629891922776	10.7889840618743	3.1350539945623e-21	6.16888982794902e-20	37.5967985669236	Up	19.209792985882
1869	WDR12	1.33584412189539	3.33689943205416	10.7888508987036	3.13780873343519e-21	6.16946396890252e-20	37.5959314581201	Up	19.209752567808
1870	CEP76	1.21044831871201	2.4382327977095	10.7880233277382	3.15498284478742e-21	6.19836590424157e-20	37.5905426743738	Up	19.2077227899066
1871	CXorf21	1.96302192518975	2.78157614406663	10.7875180583676	3.16551446803646e-21	6.21297570726564e-20	37.5872526206487	Up	19.2067003444749
1872	USP37	1.43092899892226	4.84489288606643	10.7874287351758	3.16737992661512e-21	6.21297570726564e-20	37.5866709973432	Up	19.2067003444749
1873	COMMD1	1.27990993122854	3.36417997163555	10.7871196578591	3.17384327538611e-21	6.22078248866563e-20	37.5846584641234	Up	19.2061549836153
1874	WDYHV1	1.00569578355529	2.37551267836492	10.786134298575	3.19453680203022e-21	6.25644662658758e-20	37.5782424516477	Up	19.2036722560257
1875	PAPOLG	1.45512997521277	4.58296744073672	10.7853869618082	3.2103212929637e-21	6.28244828651935e-20	37.5733763655555	Up	19.2018710775817
1876	ANAPC13	1.31957	4.34229362322219	10.7852520500859	3.21317903824801e-21	6.2831320631596e-20	37.5724979308501	Up	19.2018238118902
1877	ZNF614	1.43091053723695	3.66839517751047	10.7804725761093	3.31607308084967e-21	6.47495065620868e-20	37.5413793630038	Up	19.1887635368711
1878	CAPN7	1.59845010954022	5.48178063011673	10.7804555952877	3.31644444565281e-21	6.47495065620868e-20	37.5412688080083	Up	19.1887635368711
1879	GHITM	1.56873097882682	6.1096927927376	10.7793638283651	3.34040827618956e-21	6.51665785905547e-20	37.5341608473611	Up	19.1859750799596
1880	ASPM	2.62713726584499	3.30073740536057	10.7789129835073	3.35035443847679e-21	6.53097496726889e-20	37.531225660078	Up	19.1850219808538
1881	SIAH2	1.31873529823348	3.97594228686673	10.7784605672241	3.3603649555582e-21	6.54539516110244e-20	37.5282802675298	Up	19.184064128929
1882	RQCD1	1.26646312600113	4.65197901689215	10.7706138562586	3.53880998952504e-21	6.88761860354412e-20	37.4771994085308	Up	19.1619309096035
1883	UFL1	1.72136350245102	5.41331653089773	10.7697396947967	3.55926561990893e-21	6.92205314542693e-20	37.4715092290627	Up	19.1597650706476
1884	DR1	1.34101481537142	5.38876161460776	10.7693845592014	3.56760953825418e-21	6.93289769772918e-20	37.4691975720509	Up	19.1590852082304
1885	TRPM7	1.42888019433723	6.8932471148799	10.7653900668725	3.66281454382044e-21	7.10688160404014e-20	37.4431976126546	Up	19.1483209195569
1886	ZDHHC6	1.40208674438126	4.50383471149604	10.7651070998439	3.66965410678425e-21	7.11464130966243e-20	37.4413558694178	Up	19.1478469903318
1887	ARL4C	2.24661927133549	4.9945304137247	10.7619067995146	3.74790041663083e-21	7.26072370736162e-20	37.4205268201124	Up	19.1390200891554
1888	RGS1	3.07568100796761	3.35736533077955	10.7609687687003	3.77114868240934e-21	7.30011617818172e-20	37.4144219204302	Up	19.1366702282163
1889	SMURF2	1.37104193169583	5.08561839799199	10.7587393601992	3.82698127251428e-21	7.40247520426334e-20	37.399912908597	Up	19.1306230386728
1890	THUMPD2	1.35901106403798	2.98261345575107	10.7584604314139	3.83402444233872e-21	7.41037640865299e-20	37.3980976812632	Up	19.1301597315552
1891	IMPA1	1.4788855706722	3.89377399955756	10.7566823074743	3.87922830248269e-21	7.49196528518805e-20	37.3865261428099	Up	19.1254042436415
1892	CSGALNACT2	1.41232884089557	5.67648662973908	10.7541719488134	3.94395343659921e-21	7.60524169617965e-20	37.3701900994563	Up	19.1188869794217
1893	ARMC10	1.30449339039783	4.25202727641119	10.7507233253221	4.03462947718365e-21	7.77411029030563e-20	37.3477496330266	Up	19.1093493023809
1894	OPN3	1.43637664777809	2.98053193844073	10.750154213243	4.04979194036467e-21	7.79732807949229e-20	37.3440465195388	Up	19.1080541920695
1895	UHRF1BP1L	1.65663751525457	6.07290402679253	10.7484135848824	4.09651986909381e-21	7.87596122830612e-20	37.332720806315	Up	19.1036964304687
1896	ZNF813	1.33127669737576	3.13200292486786	10.7483987275144	4.09692102698027e-21	7.87596122830612e-20	37.3326241358072	Up	19.1036964304687
1897	UBQLN1	1.28243034184977	6.15289456077076	10.7465713628389	4.14656086540055e-21	7.96527631268546e-20	37.320734471572	Up	19.0987991540759
1898	SEC23B	1.61414698608946	5.00170135738358	10.7462695778191	4.15481627791026e-21	7.97501861650377e-20	37.3187709617561	Up	19.0982682944732
1899	EIF5	1.60115137663193	7.3655514332104	10.7419044685945	4.27607440664557e-21	8.19520947299654e-20	37.2903714523338	Up	19.0864399412022
1900	SPOPL	1.5270817806078	5.36854595828079	10.7382051381023	4.38159622851788e-21	8.38461450940751e-20	37.2663054028555	Up	19.076516899699
1901	AKAP10	1.31413348084273	5.02703941474609	10.7367051852909	4.42511799157565e-21	8.4614336313724e-20	37.2565479316111	Up	19.0725560476648
1902	PDIA6	1.76317984519415	6.92790301261639	10.7357204415622	4.45392487557933e-21	8.51002015319502e-20	37.2501421461767	Up	19.0701
1903	BNIP2	1.41927464842406	5.91844923795809	10.7355178936848	4.45987319159681e-21	8.51489051648694e-20	37.2488	Up	19.0698209317755
1904	FDXACB1	1.14487888259476	1.99260829286012	10.7350875974034	4.47253620193026e-21	8.52717920236055e-20	37.2460255422176	Up	19.0691946100343
1905	ZMYM2	1.77936323533978	7.00486605037455	10.7343063482192	4.49561896794735e-21	8.56355585765119e-20	37.2409436447842	Up	19.0673458651484
1906	CCL2	2.55639554215455	4.55187564769856	10.7328509924685	4.53893609391636e-21	8.63949925657379e-20	37.2314770017391	Up	19.0635114284018
1907	PRRC1	1.54178654252429	5.88162732335942	10.7319175750597	4.5669370871765e-21	8.67894865004972e-20	37.225405549294	Up	19.0615328811756
1908	PGK1	1.73684233750705	7.31784177219575	10.731813959116	4.57005599801013e-21	8.67894865004972e-20	37.2247315818992	Up	19.0615328811756
1909	PRDX1	1.74325669433654	6.92166287107241	10.7316846819151	4.57395030851089e-21	8.67976373317344e-20	37.2238907033936	Up	19.0614920963414
1910	HTATIP2	1.41206919452764	3.86052749436553	10.7310177424061	4.594093641749e-21	8.711389222723e-20	37.2195526551645	Up	19.0599125816568
1911	SUMO3	1.33869786402923	5.42094810825472	10.7299867685898	4.62540596613347e-21	8.76412965549752e-20	37.2128468897748	Up	19.0572912061626
1912	PAQR3	1.6894517141441	3.71571503609914	10.7294910359321	4.64053783535879e-21	8.78615512002285e-20	37.2096225428565	Up	19.0562011335115
1913	PAPSS2	1.77464565891037	5.24148955343936	10.7271621905196	4.71228739204582e-21	8.91526335977008e-20	37.1944756733098	Up	19.0498658230993
1914	IGSF6	2.18284788284149	3.75918984910898	10.7263159494166	4.73863240287152e-21	8.95833985354933e-20	37.188971870931	Up	19.0477724657001
1915	TFG	1.41101738049361	5.2948431353167	10.7211581146409	4.90241074219644e-21	9.26097184625028e-20	37.1554282021061	Up	19.0333
1916	RPL36AL	1.40468509455899	5.97150685317735	10.7193905737116	4.95982482280576e-21	9.36237015723146e-20	37.1439338877843	Up	19.028614192298
1917	METTL25	1.25599222743183	3.38039014462944	10.7177687610818	5.01309491647581e-21	9.44868431623796e-20	37.133387595904	Up	19.0246286606947
1918	TMED10	1.50325896660891	7.67771385020839	10.7166269014649	5.05094232628955e-21	9.51286122791181e-20	37.1259625352605	Up	19.021688838625
1919	TMEM168	1.80718876002521	5.15714835061714	10.716066048608	5.0696362325557e-21	9.54089541617488e-20	37.122315592537	Up	19.0204108647031
1920	TOR1A	1.22528414457837	4.23676486598786	10.7146326491639	5.11772724298648e-21	9.62417039861623e-20	37.1129951034783	Up	19.0166366962954
1921	DHX9	1.56405920378771	6.57960029122895	10.7142195302972	5.13167176641839e-21	9.64315424433715e-20	37.1103089019577	Up	19.0157808865489
1922	ZNF131	1.45873394340866	4.51552735705315	10.7119889340566	5.20762104332743e-21	9.77853819447592e-20	37.0958053893288	Up	19.0097260635685
1923	OSGIN2	1.53370310110326	4.28081667788877	10.7116	5.22261668416874e-21	9.79935021136649e-20	37.0929667956882	Up	19.0088027211416
1924	NAA15	1.62370909346002	5.39742249421774	10.707489740969	5.36424071392187e-21	1.005754982358e-19	37.0665532262112	Up	18.9975078073222
1925	IL1RAP	1.48791044999257	3.75215719942912	10.7046185594701	5.46663432585023e-21	1.02418641157982e-19	37.047887180577	Up	18.9896209904769
1926	C11orf82	1.31678687830966	1.89929103884109	10.703649196607	5.50164246843948e-21	1.0292056922475e-19	37.0415854254525	Up	18.9874978204943
1927	GAS5	1.41873771612125	5.00573085150092	10.7026966954845	5.53625938884781e-21	1.03490866739738e-19	37.0353934052776	Up	18.9850979758066
1928	AZIN1	1.29593621747518	6.60780939532127	10.7015093528657	5.57971545286514e-21	1.04225423101282e-19	37.027674891206	Up	18.9820263331872
1929	DBI	1.61627986293222	5.20372086908791	10.7001617610027	5.62944875213954e-21	1.05076052006217e-19	37.0189148713424	Up	18.9784962532073
1930	IREB2	1.52913457139152	5.86870276880588	10.6995672133628	5.65153100616342e-21	1.0535300356324e-19	37.0150500894478	Up	18.9773530783535
1931	OSTF1	1.58622452481203	4.87055220298865	10.6995358525099	5.65269818312084e-21	1.0535300356324e-19	37.0148462334498	Up	18.9773530783535
1932	SNORA8	1.54658691943812	4.36876149636645	10.6993728026495	5.65877038868512e-21	1.05387761684887e-19	37.0137863570527	Up	18.9772098193068
1933	PRKCI	1.43789261237465	4.76210917514274	10.6965466297748	5.76506045097727e-21	1.07287518006337e-19	36.995415872928	Up	18.9694508015783
1934	TNFSF13B	2.28946146458157	4.37024834144388	10.6962170569909	5.77758430895335e-21	1.0744076418335e-19	36.9932736750759	Up	18.9688309113647
1935	LUZP6	1.38955529186717	6.91495394075259	10.6951808183033	5.81713867852772e-21	1.08096073262938e-19	36.9865382945894	Up	18.9661900820986
1936	THOC7	1.32154814721493	3.98051385484309	10.6950407626608	5.82250542865898e-21	1.08115595613402e-19	36.9856279666892	Up	18.966111654795
1937	NECAP1	1.42849185519839	4.26953164988396	10.6935124378737	5.88139069231795e-21	1.09128115149535e-19	36.9756943893156	Up	18.9620633458253
1938	ZNF700	1.66163624147876	4.66227544979253	10.6927464283531	5.91112750747509e-21	1.09598692031638e-19	36.9707157088355	Up	18.9601946287607
1939	RANBP2	1.63824677152525	7.87904830322853	10.6910843326055	5.97616732380652e-21	1.10722644448247e-19	36.9599131757444	Up	18.9557635502756
1940	SLC39A10	1.72372981254213	4.91174063804428	10.689010270778	6.0583294985753e-21	1.12161933192766e-19	36.9464336359724	Up	18.9501545139306
1941	LOC100507463	1.72615428377644	3.56986647490767	10.6879895996785	6.0991750525382e-21	1.12834738471957e-19	36.9398003953283	Up	18.9475571733663
1942	TLR4	1.85462376208469	7.27271088589606	10.6855172656647	6.19925541500163e-21	1.14601585896956e-19	36.9237335021759	Up	18.9408093724076
1943	LIN9	1.12736459354304	2.17591733093755	10.6851251332179	6.21527874045311e-21	1.14813065759299e-19	36.9211852342419	Up	18.940008686291
1944	INSIG2	1.38822928688619	4.1545670555749	10.6829694900465	6.30410298674953e-21	1.16368073482011e-19	36.9071771708519	Up	18.9341661555321
1945	PEX2	1.37760678252705	4.62662794444253	10.6825361340282	6.32211183649023e-21	1.16614565090018e-19	36.9043611569902	Up	18.933247203066
1946	TMX3	1.78049923186059	5.85171815435345	10.6811473165005	6.38017285656324e-21	1.17598932953681e-19	36.8953365726557	Up	18.9295966188588
1947	SLC38A1	2.2202945600144	5.26124087001459	10.6808638503012	6.39208864071092e-21	1.17731932618506e-19	36.8934946303929	Up	18.9291057267989
1948	PTPRE	1.65140529129236	5.19222218376218	10.6793663573026	6.45540646366388e-21	1.188107836211e-19	36.8837642063268	Up	18.9251441397033
1949	MTF2	1.53253850617215	4.4898675999439	10.677936985654	6.51642718296548e-21	1.19845803602131e-19	36.8744766948519	Up	18.9213771681747
1950	NUP153	1.27125857405604	6.07574606873188	10.6773999083524	6.53950368365486e-21	1.2018197195295e-19	36.8709870404817	Up	18.9201606743346
1951	MAPRE1	1.32878387999622	5.92803866041789	10.6737922993939	6.69663720552348e-21	1.229795200595e-19	36.8475476148627	Up	18.9101672061679
1952	PSMB4	1.36815640454069	5.61735596079695	10.6722799852812	6.76362239742584e-21	1.24118664786168e-19	36.8377222853867	Up	18.9061629050112
1953	FNDC3A	1.62981637046707	6.94676460637063	10.6719916678177	6.77646851210058e-21	1.24206448306361e-19	36.8358491542443	Up	18.9058558567265
1954	NUP160	1.55482209505344	5.44329206856653	10.6719500890205	6.77832308015472e-21	1.24206448306361e-19	36.8355790274202	Up	18.9058558567265
1955	SSBP1	1.27122457643572	4.60438912982609	10.6713034241833	6.80723194906565e-21	1.24644994950399e-19	36.8313778403154	Up	18.9043251556605
1956	TAF1D	1.62812870240821	5.6894371434771	10.6697200598838	6.87853561150837e-21	1.25858611053815e-19	36.8210914297212	Up	18.9001170653344
1957	ATP5J2	1.43027271893083	4.25245795179864	10.6695955276387	6.88417516033809e-21	1.25869856635992e-19	36.8202824132952	Up	18.9000782624581
1958	HLA-DQA1	3.26414166134747	7.52100094437624	10.6667916759408	7.01237753531174e-21	1.28120382846115e-19	36.8020678939195	Up	18.8923817722584
1959	PAIP2	1.41829756376646	5.08771932633996	10.6662668013658	7.03663991129887e-21	1.28469965844115e-19	36.7986582925755	Up	18.8911983913424
1960	C1orf43	1.33140466637287	5.83214266706671	10.6638871909056	7.14769179198876e-21	1.30307519430514e-19	36.7832	Up	18.8850305224842
1961	C1D	1.41014493217246	3.21339446826302	10.6610459425914	7.28257846617721e-21	1.32670042181289e-19	36.764745405856	Up	18.8772271327812
1962	SMIM13	1.46192703125951	3.57456086202359	10.6582094888938	7.41976890693975e-21	1.3507106929501e-19	36.7463222915912	Up	18.8694376620144
1963	TOPORS	1.53810397901302	5.02932116010858	10.6559004825011	7.53334864535208e-21	1.36840355487617e-19	36.7313257956842	Up	18.8637858062634
1964	C12orf5	1.46485871008046	3.63899779122552	10.6546249270971	7.59683467052313e-21	1.37793708661791e-19	36.7230416417287	Up	18.8607706108452
1965	PAG1	2.05715586276092	5.42415085739404	10.6543509312059	7.61054124161839e-21	1.37942436730318e-19	36.7212621907028	Up	18.8603021065392
1966	PNO1	1.24921482864313	3.18780721495893	10.6541521485172	7.62050072291275e-21	1.38023082146234e-19	36.7199712138332	Up	18.8600482787402
1967	SPTSSA	1.49540274681121	4.36627061117023	10.6537818692702	7.6390872462393e-21	1.38259751756538e-19	36.7175664814183	Up	18.8593042272226
1968	EIF4G2	1.26748033913338	8.62492520296228	10.6535000989467	7.65326125666012e-21	1.38416275247711e-19	36.7157365713181	Up	18.8588128417094
1969	CD46	1.77719895832662	7.01644634550205	10.6463867928558	8.01990222559529e-21	1.44942662950171e-19	36.6695438793285	Up	18.8388037638958
1970	SRSF7	1.46706102442762	5.60394878866665	10.6457649017151	8.05277688445122e-21	1.45431873236207e-19	36.6655057347469	Up	18.8373404019114
1971	IGF2BP3	1.4950371706296	1.69586775037739	10.6453690302488	8.0737735495452e-21	1.45706018474465e-19	36.6629352372976	Up	18.8365225090655
1972	RNGTT	1.38095257240531	4.50344895909622	10.6435685678818	8.16995921422029e-21	1.4733571515983e-19	36.6512	Up	18.8316919645171
1973	LOC100506710	1.54200755225261	5.66494681395135	10.6419957170891	8.25491970416375e-21	1.48760779618416e-19	36.6410322728439	Up	18.8275115542772
1974	TMEM87A	1.62755154020713	5.55141176690537	10.6386580427494	8.43813963051896e-21	1.51953241987685e-19	36.6193622007332	Up	18.8182900296259
1975	ZZZ3	1.61701636501398	5.38668627095621	10.6383098540444	8.45748527805364e-21	1.52091407611709e-19	36.6171016478768	Up	18.8178953206757
1976	DDX26B	1.4258814428024	4.06872033706759	10.6383013982386	8.45795563907184e-21	1.52091407611709e-19	36.6170467502718	Up	18.8178953206757
1977	SRSF3	1.43178625918824	6.62028193449843	10.6373218230029	8.5126221940676e-21	1.52866073781584e-19	36.6106871210893	Up	18.8156888887166
1978	FAR2	1.4911585067685	4.11882146980915	10.6373107711265	8.51324096472156e-21	1.52866073781584e-19	36.6106153704787	Up	18.8156888887166
1979	ARID2	1.64598975997039	6.05532879562233	10.635708161196	8.60344399391792e-21	1.54375120776254e-19	36.6002111339584	Up	18.8114226896234
1980	ADPRM	1.11907357833053	2.55253253308157	10.6335870690321	8.72429664234429e-21	1.56431572365127e-19	36.5864414074642	Up	18.8056755893826
1981	LY75	2.13670679404266	4.71393339743513	10.6331106709272	8.75167211035507e-21	1.56698094847952e-19	36.5833488042475	Up	18.8049362836977
1982	HNRPLL	1.24763279110289	4.45291	10.6325073654679	8.78646304526947e-21	1.57208652014968e-19	36.5794324081392	Up	18.8035235561404
1983	MRRF	1.37681483487183	4.02780872425555	10.6322846877201	8.79933905774969e-21	1.57326655287346e-19	36.5779868935313	Up	18.8031976901962
1984	ZDHHC23	1.50430014178697	2.72245210764967	10.6292811969809	8.97486078389494e-21	1.6035041924093e-19	36.558490353826	Up	18.7949299002582
1985	NAE1	1.58154595672491	4.19262209397155	10.6265015495676	9.14040967805363e-21	1.63191818977595e-19	36.540447922089	Up	18.787301616795
1986	PARP9	1.84199880546302	6.20894876875169	10.6263039587154	9.152292941009e-21	1.63287596780153e-19	36.5392	Up	18.7870468027374
1987	ME2	1.89730193860478	5.23374048525134	10.6252551877317	9.21562514204476e-21	1.64300494080483e-19	36.5323582398505	Up	18.7843611305631
1988	CALU	1.68410592553193	7.71945960414096	10.6245602130157	9.25783313149294e-21	1.64935606053177e-19	36.5278475016682	Up	18.7826855793878
1989	SFXN1	1.4708550502381	3.95804077408878	10.6237395299141	9.30792402736902e-21	1.65710155623004e-19	36.5225209357424	Up	18.7806508748282
1990	CMC2	1.19690925862952	2.44009302759076	10.6234779602591	9.32394580633861e-21	1.65877498936773e-19	36.5208232616614	Up	18.7802125214521
1991	HYLS1	1.08944931168357	1.91107191972015	10.6221241374848	9.40731123046855e-21	1.67241830384675e-19	36.5120366481893	Up	18.7766550879429
1992	TAB3	1.32538638188807	4.76916501328774	10.6220017646437	9.41488320273827e-21	1.67257737124391e-19	36.5112424331255	Up	18.7766137832001
1993	RFC4	1.18085852987904	2.29887748202159	10.6214591860474	9.4485291944679e-21	1.67629509949022e-19	36.5077210543083	Up	18.7756495246086
1994	RARS2	1.24813299963965	4.67794449128414	10.6214484798983	9.44919430109063e-21	1.67629509949022e-19	36.5076515709356	Up	18.7756495246086
1995	CXorf38	1.34303214525505	4.46741011610997	10.6211283040092	9.4691064283367e-21	1.67863869018688e-19	36.5055736226203	Up	18.7750427712497
1996	RPS12	1.44681740559624	7.70896706311226	10.6206928223217	9.49625672501854e-21	1.68226120724886e-19	36.502747359326	Up	18.7741065697395
1997	FAM45B	1.29925705001156	4.31502192930117	10.6201884491832	9.52779910292426e-21	1.68665611116007e-19	36.4994740243916	Up	18.7729734557925
1998	PPP3CC	1.36059278174095	4.23728563357087	10.6197250953426	9.55686827244359e-21	1.68965798315757e-19	36.4964669310271	Up	18.7722011954216
1999	ETNK1	1.83540386323619	5.8507335716838	10.6186368782665	9.62548729570716e-21	1.70034436720852e-19	36.4894046872733	Up	18.7694631129554
[truncated: 3,610 more rows]

## Sheet: S8
	symbol
1	COX7C
2	NDUFB3
3	TMEM126B
4	COX7B
5	COX16
6	PDK1
7	NDUFV2
8	COQ10B
9	NDUFB5
10	NDUFAB1
11	NDUFA12
12	PDP1
13	UQCRH
14	NDUFA4
15	NDUFA9
16	COX6C
17	UQCRQ
18	CYCS
19	COX7A2L
20	NDUFB4
21	GLO1
22	LDHA
23	NDUFA5
24	PDK3
25	SDHD
26	COX5A
27	ETFA
28	NDUFB1
29	NDUFA6
30	NDUFA1
31	SCO1
32	SDHB
33	SLC25A14
34	NDUFB2
35	NDUFS5
36	UQCRFS1
37	UQCRC2
38	DLAT
39	NDUFB6
40	IDH3A
41	DLD
42	NDUFB8
43	SUCLG2
44	FH
45	NNT
46	UQCR10
47	UQCRB
48	NDUFS4
49	NDUFA7
50	COX11
51	NDUFAF4
52	NDUFB9
53	SUCLG1
54	PDHB
55	NDUFS1
56	COX5B
57	PDHX
58	SUCLA2
59	LDHB
60	IDH2

## Sheet: S9
	symbol	auc	ci_lower	ci_upper	auc_display	group
1	SUCLG1	0.778	0.6536	0.9023	0.778 (0.6536-0.9023)	RA
2	SUCLA2	0.7615	0.6368	0.8863	0.7615 (0.6368-0.8863)	RA
3	PDK3	0.9011	0.8387	0.9635	0.9011 (0.8387-0.9635)	RA
4	PDK1	0.9666	0.9382	0.9951	0.9666 (0.9382-0.9951)	RA
5	PDHX	0.757	0.6225	0.8916	0.757 (0.6225-0.8916)	RA
6	NDUFS1	0.7735	0.6552	0.8918	0.7735 (0.6552-0.8918)	RA
7	NDUFB8	0.864	0.7904	0.9375	0.864 (0.7904-0.9375)	RA
8	NDUFAF4	0.8482	0.7627	0.9338	0.8482 (0.7627-0.9338)	RA
9	COX7C	0.933	0.8638	1	0.933 (0.8638-1)	RA
10	COX7B	0.9316	0.8609	1	0.9316 (0.8609-1)	RA
11	COX11	0.8306	0.7342	0.927	0.8306 (0.7342-0.927)	RA
12	SUCLG1	0.7957	0.6667	0.9248	0.7957 (0.6667-0.9248)	Early_RA
13	SUCLA2	0.76	0.6277	0.8923	0.76 (0.6277-0.8923)	Early_RA
14	PDK3	0.9066	0.8348	0.9785	0.9066 (0.8348-0.9785)	Early_RA
15	PDK1	0.9731	0.9438	1	0.9731 (0.9438-1)	Early_RA
16	PDHX	0.7732	0.637	0.9094	0.7732 (0.637-0.9094)	Early_RA
17	NDUFS1	0.7769	0.6494	0.9045	0.7769 (0.6494-0.9045)	Early_RA
18	NDUFB8	0.8929	0.8183	0.9674	0.8929 (0.8183-0.9674)	Early_RA
19	NDUFAF4	0.8559	0.7627	0.9491	0.8559 (0.7627-0.9491)	Early_RA
20	COX7C	0.9367	0.863	1	0.9367 (0.863-1)	Early_RA
21	COX7B	0.938	0.8638	1	0.938 (0.8638-1)	Early_RA
22	COX11	0.8377	0.7344	0.941	0.8377 (0.7344-0.941)	Early_RA
23	SUCLG1	0.7673	0.6432	0.8914	0.7673 (0.6432-0.8914)	Established_RA
24	SUCLA2	0.7624	0.639	0.8858	0.7624 (0.639-0.8858)	Established_RA
25	PDK3	0.8977	0.8346	0.9609	0.8977 (0.8346-0.9609)	Established_RA
26	PDK1	0.9628	0.931	0.9946	0.9628 (0.931-0.9946)	Established_RA
27	PDHX	0.7474	0.6118	0.883	0.7474 (0.6118-0.883)	Established_RA
28	NDUFS1	0.7714	0.6551	0.8878	0.7714 (0.6551-0.8878)	Established_RA
29	NDUFB8	0.8466	0.7661	0.9271	0.8466 (0.7661-0.9271)	Established_RA
30	NDUFAF4	0.8436	0.7557	0.9315	0.8436 (0.7557-0.9315)	Established_RA
31	COX7C	0.9308	0.8607	1	0.9308 (0.8607-1)	Established_RA
32	COX7B	0.9278	0.855	1	0.9278 (0.855-1)	Established_RA
33	COX11	0.8263	0.729	0.9237	0.8263 (0.729-0.9237)	Established_RA

## Sheet: S10
	Category	Term	Count	X.	PValue	Genes	List.Total	Pop.Hits	Pop.Total	Fold.Enrichment	Bonferroni	Benjamini	FDR
1	GOTERM_BP_DIRECT	GO:0045333~cellular respiration	3	27.2727272727273	0.000192464549425149	COX7B, NDUFS1, COX7C	11	41	19478	129.565410199557	0.00614052776309648	0.00615886558160477	0.00615886558160477
2	GOTERM_BP_DIRECT	GO:0032981~mitochondrial respiratory chain complex I assembly	3	27.2727272727273	0.000546429007999898	NDUFB8, NDUFAF4, NDUFS1	11	69	19478	76.9881422924901	0.0173384363184882	0.00874286412799836	0.00874286412799836
3	GOTERM_BP_DIRECT	GO:0097411~hypoxia-inducible factor-1alpha signaling pathway	2	18.1818181818182	0.00256462730401592	PDK3, PDK1	11	5	19478	708.290909090909	0.0788878598476416	0.0187848765494561	0.0187848765494561
4	GOTERM_BP_DIRECT	GO:1901289~succinyl-CoA catabolic process	2	18.1818181818182	0.00307684184345088	SUCLA2, SUCLG1	11	6	19478	590.242424242424	0.0939046373616089	0.0187848765494561	0.0187848765494561
5	GOTERM_BP_DIRECT	GO:0010510~regulation of acetyl-CoA biosynthetic process from pyruvate	2	18.1818181818182	0.00307684184345088	PDK3, PDK1	11	6	19478	590.242424242424	0.0939046373616089	0.0187848765494561	0.0187848765494561
6	GOTERM_BP_DIRECT	GO:1902600~proton transmembrane transport	3	27.2727272727273	0.00352216435302302	COX7B, NDUFB8, NDUFS1	11	177	19478	30.0123266563945	0.106767359964056	0.0187848765494561	0.0187848765494561
7	GOTERM_BP_DIRECT	GO:0010906~regulation of glucose metabolic process	2	18.1818181818182	0.011748346042896	PDK3, PDK1	11	23	19478	153.97628458498	0.314887966752172	0.0490252559854659	0.0490252559854659
8	GOTERM_BP_DIRECT	GO:0006123~mitochondrial electron transport, cytochrome c to oxygen	2	18.1818181818182	0.0122563139963665	COX7B, COX7C	11	24	19478	147.560606060606	0.326067515478438	0.0490252559854659	0.0490252559854659
9	GOTERM_BP_DIRECT	GO:0006099~tricarboxylic acid cycle	2	18.1818181818182	0.0183336269698774	SUCLA2, SUCLG1	11	36	19478	98.3737373737374	0.446847010448225	0.0651862292262308	0.0651862292262308
10	GOTERM_BP_DIRECT	GO:0006120~mitochondrial electron transport, NADH to ubiquinone	2	18.1818181818182	0.0238749118625963	NDUFB8, NDUFS1	11	47	19478	75.3500967117988	0.538496284705852	0.0763997179603081	0.0763997179603081
11	GOTERM_BP_DIRECT	GO:0042776~proton motive force-driven mitochondrial ATP synthesis	2	18.1818181818182	0.0328817697299129	NDUFB8, NDUFS1	11	65	19478	54.4839160839161	0.656958837450632	0.0929949524103202	0.0929949524103202
12	GOTERM_BP_DIRECT	GO:0009060~aerobic respiration	2	18.1818181818182	0.0348731071538701	NDUFB8, NDUFS1	11	69	19478	51.3254281949934	0.678854862257428	0.0929949524103202	0.0929949524103202
13	GOTERM_CC_DIRECT	GO:0005739~mitochondrion	11	100	1.47157600859604e-11	PDHX, COX7B, NDUFB8, SUCLA2, NDUFAF4, COX11, PDK3, SUCLG1, NDUFS1, COX7C, PDK1	11	1721	20795	12.0830912260314	2.79599898789229e-10	2.79599441633248e-10	2.79599441633248e-10
14	GOTERM_CC_DIRECT	GO:0005759~mitochondrial matrix	7	63.6363636363636	1.86264364108059e-08	PDHX, NDUFB8, SUCLA2, PDK3, SUCLG1, NDUFS1, PDK1	11	447	20795	29.6044335977222	3.53902232186343e-07	1.76951145902656e-07	1.76951145902656e-07
15	GOTERM_CC_DIRECT	GO:0005743~mitochondrial inner membrane	6	54.5454545454545	1.96145399664947e-06	COX7B, NDUFB8, NDUFAF4, COX11, NDUFS1, COX7C	11	509	20795	22.2843364886587	3.72669680553939e-05	1.242254197878e-05	1.242254197878e-05
16	GOTERM_CC_DIRECT	GO:0009361~succinate-CoA ligase complex (ADP-forming)	2	18.1818181818182	0.000961561520942832	SUCLA2, SUCLG1	11	2	20795	1890.45454545455	0.0181124203978483	0.00456741722447845	0.00456741722447845
17	GOTERM_CC_DIRECT	GO:0031966~mitochondrial membrane	3	27.2727272727273	0.00382212783808413	COX7B, NDUFAF4, COX7C	11	197	20795	28.788647900323	0.0701756353181263	0.0121639751847242	0.0121639751847242
18	GOTERM_CC_DIRECT	GO:0045254~pyruvate dehydrogenase complex	2	18.1818181818182	0.00384125532149185	PDHX, PDK1	11	8	20795	472.613636363636	0.0705147920318198	0.0121639751847242	0.0121639751847242
19	GOTERM_CC_DIRECT	GO:0045277~respiratory chain complex IV	2	18.1818181818182	0.0119598639816274	COX7B, COX7C	11	25	20795	151.236363636364	0.204359010124407	0.0324624879501315	0.0324624879501315
20	GOTERM_CC_DIRECT	GO:0045271~respiratory chain complex I	2	18.1818181818182	0.0223778864474878	NDUFB8, NDUFS1	11	47	20795	80.4448742746615	0.349496981600236	0.0531474803127836	0.0531474803127836
21	GOTERM_MF_DIRECT	GO:0004775~succinate-CoA ligase (ADP-forming) activity	2	18.1818181818182	0.00103855633722467	SUCLA2, SUCLG1	11	2	19253	1750.27272727273	0.024629913641911	0.024925352093392	0.0238867957561674
22	GOTERM_MF_DIRECT	GO:0004740~pyruvate dehydrogenase (acetyl-transferring) kinase activity	2	18.1818181818182	0.00259457076982376	PDK3, PDK1	11	5	19253	700.109090909091	0.0604465972256193	0.0311348492378851	0.0298375638529732
23	GOTERM_MF_DIRECT	GO:0008137~NADH dehydrogenase (ubiquinone) activity	2	18.1818181818182	0.0221161641385589	NDUFB8, NDUFS1	11	43	19253	81.4080338266385	0.415352067527244	0.176929313108471	0.169557258395618
24	GOTERM_MF_DIRECT	GO:0009055~electron transfer activity	2	18.1818181818182	0.0307376341628974	COX11, NDUFS1	11	60	19253	58.3424242424243	0.527292589665718	0.184425804977385	0.17674139643666
25	GOTERM_MF_DIRECT	GO:0000166~nucleotide binding	2	18.1818181818182	0.0664987649839941	SUCLA2, SUCLG1	11	132	19253	26.5192837465565	0.808240219237006	0.319194071923172	0.305894318926373

[truncated: 8 more sheets: S11, S12, S13, S14, S15, S16, S17, S18]
